# Supplementary material for: Phylogenomic analysis of novel Diaforarchaea is consistent with sulfite but not sulfate reduction in volcanic environments on early Earth
Source: ISME J. 2020 Feb 17;14(5):1316–31. doi: 10.1038/s41396-020-0611-9 (PMC7174415; doi:10.1038/s41396-020-0611-9)
Supplement: Supplementary file 2 — Supplementary Dataset 2 [file 41396_2020_611_MOESM2_ESM.txt]

(((Nitrospirae.bacterium.RBG_19FT_COMBO_42_15:0.2450975717,(Nitrospinae.bacterium.RIFCSPLOWO2_01_FULL_39_10:0.02784015117,(Nitrospinae.bacterium.RIFCSPLOWO2_02_39_17:1.0000005e-06,Nitrospinae.bacterium.RIFCSPLOWO2_12_39_16:0.001905758636)62:0.008139121342)100:0.1734524766)100:0.2112146512,((Nitrospirae.bacterium.RBG_16_64_22:0.3519565203,((ClrPha15.Oxidative_bacterial_type_DsrAB.._Chlorobi._Chlorobia._Chlorobiaceae:0.3038260387,((((ClrChlo9.Oxidative_bacterial_type_DsrAB.._Chlorobi._Chlorobia._Chlorobiaceae:0.1794665361,((ClrPha16.Oxidative_bacterial_type_DsrAB.._Chlorobi._Chlorobia._Chlorobiaceae:1.0000005e-06,ClrPha29.Oxidative_bacterial_type_DsrAB.._Chlorobi._Chlorobia._Chlorobiaceae:1.0000005e-06)100:0.109816087,(ClrPha17.Oxidative_bacterial_type_DsrAB.._Chlorobi._Chlorobia._Chlorobiaceae:0.1287410097,entry385.Oxidative_bacterial_type_DsrAB.._Chlorobi._Chlorobia._Chlorobiaceae:0.1323842355)64:0.03005377917)64:0.03790689988)43:0.02790175851,(ClrLim15.Oxidative_bacterial_type_DsrAB.._Chlorobi._Chlorobia._Chlorobiaceae:0.1463782654,((CP001099.Oxidative_bacterial_type_DsrAB.._Chlorobi._Chlorobia._Chlorobiaceae:0.05478950298,(ClrLim14.Oxidative_bacterial_type_DsrAB.._Chlorobi._Chlorobia._Chlorobiaceae:0.118311975,(ClrTepid.Oxidative_bacterial_type_DsrAB.._Chlorobi._Chlorobia._Chlorobiaceae:0.005232358108,ChbTepi3.Oxidative_bacterial_type_DsrAB.._Chlorobi._Chlorobia._Chlorobiaceae:1.0000005e-06)100:0.06001798508)99:0.05608446297)100:0.08971363783,PrhAes14.Oxidative_bacterial_type_DsrAB.._Chlorobi._Chlorobia._Chlorobiaceae:0.09520461119)68:0.03166884683)48:0.03006489675)60:0.05357339998,(ClrLute3.Oxidative_bacterial_type_DsrAB.._Chlorobi._Chlorobia._Chlorobiaceae:0.07667058148,(ClrPha18.Oxidative_bacterial_type_DsrAB.._Chlorobi._Chlorobia._Chlorobiaceae:1.0000005e-06,(AB461940.Oxidative_bacterial_type_DsrAB.._Chlorobi._Chlorobia._Chlorobiaceae:1.0000005e-06,AB461939.Oxidative_bacterial_type_DsrAB.._Chlorobi._Chlorobia._Chlorobiaceae:1.0000005e-06)100:0.009081226431)100:0.08941104336)100:0.0955212176)100:0.1083458032,UnSYyyyy.Oxidative_bacterial_type_DsrAB.._Proteobacteria._Deltaproteobacteria._SAR324_lineage:0.4851054129)54:0.05429894739)100:0.2432900563,Z04Spec2.Oxidative_bacterial_type_DsrAB.._Proteobacteria._Alphaproteobacteria._Unclassified:0.4580755048)74:0.1148710936)100:0.2678521448,((((FreMeta1.Oxidative_bacterial_type_DsrAB.._Proteobacteria._Betaproteobacteria._Betaproteobacteria:0.1706673406,(CP001965.Oxidative_bacterial_type_DsrAB.._Proteobacteria._Betaproteobacteria._Betaproteobacteria:0.06729898444,entry732.Oxidative_bacterial_type_DsrAB.._Proteobacteria._Betaproteobacteria._Betaproteobacteria:0.1020154342)100:0.1725987265)99:0.1027805617,((MinDrain.Oxidative_bacterial_type_DsrAB.._Proteobacteria._Betaproteobacteria._Betaproteobacteria:0.1770062028,(ThbDeni9.Oxidative_bacterial_type_DsrAB.._Proteobacteria._Betaproteobacteria._Betaproteobacteria:0.09166173064,(ThbThio4.Oxidative_bacterial_type_DsrAB.._Proteobacteria._Betaproteobacteria._Betaproteobacteria:0.02049820743,(((AkinLa12.Oxidative_bacterial_type_DsrAB.._Proteobacteria._Betaproteobacteria._Betaproteobacteria:0.00629031829,(AkinLake.Oxidative_bacterial_type_DsrAB.._Proteobacteria._Betaproteobacteria._Betaproteobacteria:0.01474707792,AkinLak5.Oxidative_bacterial_type_DsrAB.._Proteobacteria._Betaproteobacteria._Betaproteobacteria:0.004185726284)15:1.0000005e-06)55:1.0000005e-06,(((AkinLa14.Oxidative_bacterial_type_DsrAB.._Proteobacteria._Betaproteobacteria._Betaproteobacteria:0.004189530975,AkinLa21.Oxidative_bacterial_type_DsrAB.._Proteobacteria._Betaproteobacteria._Betaproteobacteria:0.004181556022)12:1.0000005e-06,(AkinLa13.Oxidative_bacterial_type_DsrAB.._Proteobacteria._Betaproteobacteria._Betaproteobacteria:0.010484833,AkinLa20.Oxidative_bacterial_type_DsrAB.._Proteobacteria._Betaproteobacteria._Betaproteobacteria:0.008364435334)29:1.0000005e-06)56:0.002088175611,(AkinLak2.Oxidative_bacterial_type_DsrAB.._Proteobacteria._Betaproteobacteria._Betaproteobacteria:0.008373939175,((AkinLa22.Oxidative_bacterial_type_DsrAB.._Proteobacteria._Betaproteobacteria._Betaproteobacteria:0.004177977595,(AkinLak9.Oxidative_bacterial_type_DsrAB.._Proteobacteria._Betaproteobacteria._Betaproteobacteria:0.004183321164,AkinLa17.Oxidative_bacterial_type_DsrAB.._Proteobacteria._Betaproteobacteria._Betaproteobacteria:0.01050142695)17:1.0000005e-06)11:1.0000005e-06,(AkinLa10.Oxidative_bacterial_type_DsrAB.._Proteobacteria._Betaproteobacteria._Betaproteobacteria:0.004262405389,AkinLa16.Oxidative_bacterial_type_DsrAB.._Proteobacteria._Betaproteobacteria._Betaproteobacteria:0.008404851821)56:0.002088305442)20:1.0000005e-06)30:0.002085217652)40:1.0000005e-06)93:0.01048479129,(((AkinLa18.Oxidative_bacterial_type_DsrAB.._Proteobacteria._Betaproteobacteria._Betaproteobacteria:0.0126863611,AkinLa19.Oxidative_bacterial_type_DsrAB.._Proteobacteria._Betaproteobacteria._Betaproteobacteria:0.004208384049)97:0.006327811914,AkinLak7.Oxidative_bacterial_type_DsrAB.._Proteobacteria._Betaproteobacteria._Betaproteobacteria:0.004187650939)38:1.0000005e-06,AkinLak3.Oxidative_bacterial_type_DsrAB.._Proteobacteria._Betaproteobacteria._Betaproteobacteria:0.008389621799)38:1.0000005e-06)97:0.03362452819)97:0.05160769121)100:0.2535259291)81:0.09131106953,SfcDeni2.Oxidative_bacterial_type_DsrAB.._Proteobacteria._Betaproteobacteria._Betaproteobacteria:0.1726402405)89:0.07702664678)99:0.1588671126,((((EndosOf0.Oxidative_bacterial_type_DsrAB.._Proteobacteria._Gammaproteobacteria._Gammaproteobacteria:0.1059601109,(HQ191213.Oxidative_bacterial_type_DsrAB.._Proteobacteria._Gammaproteobacteria._Gammaproteobacteria:0.1201428826,HQ191212.Oxidative_bacterial_type_DsrAB.._Proteobacteria._Gammaproteobacteria._Gammaproteobacteria:0.099193859)98:0.06862887009)94:0.05188673642,(UnAK1991.Oxidative_bacterial_type_DsrAB.._Proteobacteria._Gammaproteobacteria._Gammaproteobacteria:0.04641156252,SdlSele2.Oxidative_bacterial_type_DsrAB.._Proteobacteria._Gammaproteobacteria._Gammaproteobacteria:0.01186942317)100:0.142030754)100:0.1750338526,(((Candidatus.Muproteobacteria.bacterium.RBG_16_65_31:0.1469982752,((Candidatus.Muproteobacteria.bacterium.RIFCSPHIGHO2_12_FULL_60_33:1.0000005e-06,((Candidatus.Muproteobacteria.bacterium.RIFCSPHIGHO2_01_FULL_61_200:1.0000005e-06,Candidatus.Muproteobacteria.bacterium.RIFCSPHIGHO2_02_FULL_60_13:1.0000005e-06)30:1.0000005e-06,(Candidatus.Muproteobacteria.bacterium.RIFCSPLOWO2_01_FULL_60_18:1.0000005e-06,Candidatus.Muproteobacteria.bacterium.RIFCSPHIGHO2_01_60_12:1.0000005e-06)22:1.0000005e-06)8:1.0000005e-06)100:0.1044187169,Candidatus.Muproteobacteria.bacterium.RBG_16_62_13:0.1292718495)81:0.04690280607)98:0.1216280573,(((entry452.Oxidative_bacterial_type_DsrAB.._Proteobacteria._Gammaproteobacteria._Gammaproteobacteria:0.1364905521,((HQ191201.Oxidative_bacterial_type_DsrAB.._Proteobacteria._Gammaproteobacteria._Gammaproteobacteria:0.07417627421,(HQ191200.Oxidative_bacterial_type_DsrAB.._Proteobacteria._Gammaproteobacteria._Gammaproteobacteria:0.07864356903,JQ256783.Oxidative_bacterial_type_DsrAB.._Proteobacteria._Gammaproteobacteria._Gammaproteobacteria:0.001710275899)100:0.04903963073)100:0.07851452468,HQ191186.Oxidative_bacterial_type_DsrAB.._Proteobacteria._Gammaproteobacteria._Gammaproteobacteria:0.1238865995)96:0.05317295947)52:0.03486342087,(((AkinLa11.Oxidative_bacterial_type_DsrAB.._Proteobacteria._Gammaproteobacteria._Gammaproteobacteria:0.07774864537,(ThlThio6.Oxidative_bacterial_type_DsrAB.._Proteobacteria._Gammaproteobacteria._Gammaproteobacteria:0.03466901377,(AkinLa15.Oxidative_bacterial_type_DsrAB.._Proteobacteria._Gammaproteobacteria._Gammaproteobacteria:0.00902026823,(AkinLak6.Oxidative_bacterial_type_DsrAB.._Proteobacteria._Gammaproteobacteria._Gammaproteobacteria:0.009062107708,AkinLak8.Oxidative_bacterial_type_DsrAB.._Proteobacteria._Gammaproteobacteria._Gammaproteobacteria:1.0000005e-06)90:1.0000005e-06)100:0.06044388471)82:0.0317649813)100:0.1076697316,(CP001339.Oxidative_bacterial_type_DsrAB.._Proteobacteria._Gammaproteobacteria._Gammaproteobacteria:0.04216710185,ThlThio5.Oxidative_bacterial_type_DsrAB.._Proteobacteria._Gammaproteobacteria._Gammaproteobacteria:0.05622935625)83:0.03241753966)100:0.1465515718,(((((EU817179.Oxidative_bacterial_type_DsrAB.._Proteobacteria._Gammaproteobacteria._Gammaproteobacteria:0.02718166381,(EU817177.Oxidative_bacterial_type_DsrAB.._Proteobacteria._Gammaproteobacteria._Gammaproteobacteria:0.008781270876,EU817178.Oxidative_bacterial_type_DsrAB.._Proteobacteria._Gammaproteobacteria._Gammaproteobacteria:1.0000005e-06)100:0.006616900726)100:0.1560699992,(HQ191206.Oxidative_bacterial_type_DsrAB.._Proteobacteria._Gammaproteobacteria._Gammaproteobacteria:0.1030253854,((((HQ191205.Oxidative_bacterial_type_DsrAB.._Proteobacteria._Gammaproteobacteria._Gammaproteobacteria:0.02197595659,JQ256781.Oxidative_bacterial_type_DsrAB.._Proteobacteria._Gammaproteobacteria._Gammaproteobacteria:0.001224743838)100:0.06642571423,(HQ191203.Oxidative_bacterial_type_DsrAB.._Proteobacteria._Gammaproteobacteria._Gammaproteobacteria:0.03233307101,HQ191204.Oxidative_bacterial_type_DsrAB.._Proteobacteria._Gammaproteobacteria._Gammaproteobacteria:0.06578873836)89:0.02327114889)65:0.02896515187,(HQ191190.Oxidative_bacterial_type_DsrAB.._Proteobacteria._Gammaproteobacteria._Gammaproteobacteria:0.03184833524,HQ191193.Oxidative_bacterial_type_DsrAB.._Proteobacteria._Gammaproteobacteria._Gammaproteobacteria:0.04247744151)81:0.02891536418)61:0.01382334868,HQ191202.Oxidative_bacterial_type_DsrAB.._Proteobacteria._Gammaproteobacteria._Gammaproteobacteria:0.06742120471)100:0.0701672216)62:0.02506672649)100:0.06189549122,(SmbntO13.Oxidative_bacterial_type_DsrAB.._Proteobacteria._Gammaproteobacteria._Gammaproteobacteria:0.1283744616,((TfvMobi3.Oxidative_bacterial_type_DsrAB.._Proteobacteria._Gammaproteobacteria._Gammaproteobacteria:0.1062860407,(TrhSpec3.Oxidative_bacterial_type_DsrAB.._Proteobacteria._Gammaproteobacteria._Gammaproteobacteria:0.1003399843,(HlmSale3.Oxidative_bacterial_type_DsrAB.._Proteobacteria._Gammaproteobacteria._Gammaproteobacteria:0.004501589306,AB461934.Oxidative_bacterial_type_DsrAB.._Proteobacteria._Gammaproteobacteria._Gammaproteobacteria:0.01966827202)100:0.1037291387)92:0.04782065485)42:0.02992403372,((MarPurpu.Oxidative_bacterial_type_DsrAB.._Proteobacteria._Gammaproteobacteria._Gammaproteobacteria:0.008690477994,AB461937.Oxidative_bacterial_type_DsrAB.._Proteobacteria._Gammaproteobacteria._Gammaproteobacteria:0.004843805942)100:0.09615522624,(((((ThpMari3.Oxidative_bacterial_type_DsrAB.._Proteobacteria._Gammaproteobacteria._Gammaproteobacteria:0.02339039564,AB461935.Oxidative_bacterial_type_DsrAB.._Proteobacteria._Gammaproteobacteria._Gammaproteobacteria:0.002527161619)100:0.1280519553,(AllVino2.Oxidative_bacterial_type_DsrAB.._Proteobacteria._Gammaproteobacteria._Gammaproteobacteria:1.0000005e-06,AlhVino7.Oxidative_bacterial_type_DsrAB.._Proteobacteria._Gammaproteobacteria._Gammaproteobacteria:1.0000005e-06)100:0.04227498318)70:0.03255035801,((ThiDrews.Oxidative_bacterial_type_DsrAB.._Proteobacteria._Gammaproteobacteria._Gammaproteobacteria:1.0000005e-06,AB461938.Oxidative_bacterial_type_DsrAB.._Proteobacteria._Gammaproteobacteria._Gammaproteobacteria:1.0000005e-06)100:0.04268908035,TcsViol3.Oxidative_bacterial_type_DsrAB.._Proteobacteria._Gammaproteobacteria._Gammaproteobacteria:0.03751843914)62:0.0222037582)66:0.02540443341,((ThsViola.Oxidative_bacterial_type_DsrAB.._Proteobacteria._Gammaproteobacteria._Gammaproteobacteria:0.06875443601,Af6Gelat.Oxidative_bacterial_type_DsrAB.._Proteobacteria._Gammaproteobacteria._Gammaproteobacteria:0.03864545419)100:0.0543470247,LmpPurp5.Oxidative_bacterial_type_DsrAB.._Proteobacteria._Gammaproteobacteria._Gammaproteobacteria:0.09703993479)23:0.01760659768)9:0.00686583155,(ThpRos11.Oxidative_bacterial_type_DsrAB.._Proteobacteria._Gammaproteobacteria._Gammaproteobacteria:0.06154825736,(ThpRos10.Oxidative_bacterial_type_DsrAB.._Proteobacteria._Gammaproteobacteria._Gammaproteobacteria:0.04332823162,ThpRos12.Oxidative_bacterial_type_DsrAB.._Proteobacteria._Gammaproteobacteria._Gammaproteobacteria:0.0723158215)100:0.04135676069)98:0.04919477065)67:0.04872161934)48:0.01702851654)89:0.03216119676)99:0.05218865626)100:0.09192414814,((HQ191211.Oxidative_bacterial_type_DsrAB.._Proteobacteria._Gammaproteobacteria._Gammaproteobacteria:0.1347425476,HQ191180.Oxidative_bacterial_type_DsrAB.._Proteobacteria._Gammaproteobacteria._Gammaproteobacteria:0.0552998053)100:0.06862453378,(((HQ191196.Oxidative_bacterial_type_DsrAB.._Proteobacteria._Gammaproteobacteria._Gammaproteobacteria:0.09598069628,(HQ191215.Oxidative_bacterial_type_DsrAB.._Proteobacteria._Gammaproteobacteria._Gammaproteobacteria:0.006592801362,HQ191216.Oxidative_bacterial_type_DsrAB.._Proteobacteria._Gammaproteobacteria._Gammaproteobacteria:1.0000005e-06)100:0.236085203)96:0.09419775662,(HQ191210.Oxidative_bacterial_type_DsrAB.._Proteobacteria._Gammaproteobacteria._Gammaproteobacteria:0.07132558743,HQ191209.Oxidative_bacterial_type_DsrAB.._Proteobacteria._Gammaproteobacteria._Gammaproteobacteria:0.07491436012)97:0.05424818812)82:0.07481569519,((HQ191171.Oxidative_bacterial_type_DsrAB.._Proteobacteria._Gammaproteobacteria._Gammaproteobacteria:0.08080439305,((HQ191183.Oxidative_bacterial_type_DsrAB.._Proteobacteria._Gammaproteobacteria._Gammaproteobacteria:0.02644129167,(HQ191177.Oxidative_bacterial_type_DsrAB.._Proteobacteria._Gammaproteobacteria._Gammaproteobacteria:0.03677823759,(HQ191208.Oxidative_bacterial_type_DsrAB.._Proteobacteria._Gammaproteobacteria._Gammaproteobacteria:0.07177896691,(JQ256782.Oxidative_bacterial_type_DsrAB.._Proteobacteria._Gammaproteobacteria._Gammaproteobacteria:0.05425324238,JQ256787.Oxidative_bacterial_type_DsrAB.._Proteobacteria._Gammaproteobacteria._Gammaproteobacteria:0.0123787194)100:0.02750251988)82:0.01777869606)38:0.008974629604)67:0.03074731057,(HQ191207.Oxidative_bacterial_type_DsrAB.._Proteobacteria._Gammaproteobacteria._Gammaproteobacteria:1.0000005e-06,JQ256786.Oxidative_bacterial_type_DsrAB.._Proteobacteria._Gammaproteobacteria._Gammaproteobacteria:1.0000005e-06)100:0.03874398117)76:0.02863571634)100:0.0747301213,(ThiNive2.Oxidative_bacterial_type_DsrAB.._Proteobacteria._Gammaproteobacteria._Gammaproteobacteria:0.1101687929,(ThxFlex4.Oxidative_bacterial_type_DsrAB.._Proteobacteria._Gammaproteobacteria._Gammaproteobacteria:0.1035608058,(EbpReac4.Oxidative_bacterial_type_DsrAB.._Proteobacteria._Gammaproteobacteria._Gammaproteobacteria:0.03136428371,ThxDisc9.Oxidative_bacterial_type_DsrAB.._Proteobacteria._Gammaproteobacteria._Gammaproteobacteria:0.04159382195)100:0.08118885506)86:0.04367799118)100:0.1811974734)79:0.04833446418)50:0.01953068543)56:0.03170278071)68:0.04706023252,(JQ256784.Oxidative_bacterial_type_DsrAB.._Proteobacteria._Gammaproteobacteria._Gammaproteobacteria:0.1278563444,(JQ256785.Oxidative_bacterial_type_DsrAB.._Proteobacteria._Gammaproteobacteria._Gammaproteobacteria:0.01257935761,HQ191172.Oxidative_bacterial_type_DsrAB.._Proteobacteria._Gammaproteobacteria._Gammaproteobacteria:1.0000005e-06)100:0.1891268029)84:0.04138830067)62:0.04369625825)26:0.02045882103)44:0.02982102063,(AkinLak4.Oxidative_bacterial_type_DsrAB.._Proteobacteria._Gammaproteobacteria._Gammaproteobacteria:0.179671888,((HQ191192.Oxidative_bacterial_type_DsrAB.._Proteobacteria._Gammaproteobacteria._Gammaproteobacteria:0.05854695684,((HQ191184.Oxidative_bacterial_type_DsrAB.._Proteobacteria._Gammaproteobacteria._Gammaproteobacteria:0.03679299536,(HQ191178.Oxidative_bacterial_type_DsrAB.._Proteobacteria._Gammaproteobacteria._Gammaproteobacteria:0.03790651525,((HQ191185.Oxidative_bacterial_type_DsrAB.._Proteobacteria._Gammaproteobacteria._Gammaproteobacteria:0.06552874236,(HQ191175.Oxidative_bacterial_type_DsrAB.._Proteobacteria._Gammaproteobacteria._Gammaproteobacteria:0.02754284213,HQ191199.Oxidative_bacterial_type_DsrAB.._Proteobacteria._Gammaproteobacteria._Gammaproteobacteria:0.03432067852)20:0.007922894835)27:0.009598133169,(HQ191174.Oxidative_bacterial_type_DsrAB.._Proteobacteria._Gammaproteobacteria._Gammaproteobacteria:0.03030351282,(OlaAlg17.Oxidative_bacterial_type_DsrAB.._Proteobacteria._Gammaproteobacteria._Gammaproteobacteria:0.03024262346,HQ191198.Oxidative_bacterial_type_DsrAB.._Proteobacteria._Gammaproteobacteria._Gammaproteobacteria:0.02834835716)87:0.02409289978)33:0.01702144753)51:0.02056566981)34:0.01515271798)39:0.01240754394,HQ191189.Oxidative_bacterial_type_DsrAB.._Proteobacteria._Gammaproteobacteria._Gammaproteobacteria:0.008309568015)71:0.03246254373)100:0.1531808795,(MarMeta1.Oxidative_bacterial_type_DsrAB.._Proteobacteria._Gammaproteobacteria._Gammaproteobacteria:0.09285374065,((Dg3BAC00.Oxidative_bacterial_type_DsrAB.._Proteobacteria._Gammaproteobacteria._Gammaproteobacteria:0.008130858743,(entry119.Oxidative_bacterial_type_DsrAB.._Proteobacteria._Gammaproteobacteria._Gammaproteobacteria:0.009159225308,MarMeta8.Oxidative_bacterial_type_DsrAB.._Proteobacteria._Gammaproteobacteria._Gammaproteobacteria:0.008483147728)94:0.01679758596)100:0.07440788029,(Z39SaS28.Oxidative_bacterial_type_DsrAB.._Proteobacteria._Gammaproteobacteria._Gammaproteobacteria:0.07417856678,Z39SaS29.Oxidative_bacterial_type_DsrAB.._Proteobacteria._Gammaproteobacteria._Gammaproteobacteria:0.06871469717)78:0.02321760519)83:0.02720264176)100:0.1236768881)58:0.0371485889)27:0.0248963792)100:0.1792238476)97:0.1103718791,((AkmEhrl3.Oxidative_bacterial_type_DsrAB.._Proteobacteria._Gammaproteobacteria._Gammaproteobacteria:0.1480473437,(HrhHalop.Oxidative_bacterial_type_DsrAB.._Proteobacteria._Gammaproteobacteria._Gammaproteobacteria:1.0000005e-06,HrhHalo3.Oxidative_bacterial_type_DsrAB.._Proteobacteria._Gammaproteobacteria._Gammaproteobacteria:1.0000005e-06)100:0.31371297)100:0.1489489151,(HQ191182.Oxidative_bacterial_type_DsrAB.._Proteobacteria._Gammaproteobacteria._Gammaproteobacteria:0.3087354542,(UncSUP05.Oxidative_bacterial_type_DsrAB.._Proteobacteria._Gammaproteobacteria._Gammaproteobacteria:0.0627690948,(CanRuth2.Oxidative_bacterial_type_DsrAB.._Proteobacteria._Gammaproteobacteria._Gammaproteobacteria:0.03481948348,CanVesi2.Oxidative_bacterial_type_DsrAB.._Proteobacteria._Gammaproteobacteria._Gammaproteobacteria:0.0557556443)100:0.07264462631)100:0.3376550617)86:0.08574315174)51:0.01774356038)72:0.05980618204)43:0.03289665808,(((SmbntO11.Oxidative_bacterial_type_DsrAB.._Proteobacteria._Alphaproteobacteria._Alphaproteobacteria:0.1282845619,SmbntO12.Oxidative_bacterial_type_DsrAB.._Proteobacteria._Alphaproteobacteria._Alphaproteobacteria:0.1122705717)100:0.2116465261,(AzsHalo3.Oxidative_bacterial_type_DsrAB.._Proteobacteria._Alphaproteobacteria._Alphaproteobacteria:0.2035096867,(MagGryp3.Oxidative_bacterial_type_DsrAB.._Proteobacteria._Alphaproteobacteria._Alphaproteobacteria:0.1061488252,((MagMag11.Oxidative_bacterial_type_DsrAB.._Proteobacteria._Alphaproteobacteria._Alphaproteobacteria:0.01933050405,MagMag10.Oxidative_bacterial_type_DsrAB.._Proteobacteria._Alphaproteobacteria._Alphaproteobacteria:0.03277199132)100:0.04442004519,MagSpe21.Oxidative_bacterial_type_DsrAB.._Proteobacteria._Alphaproteobacteria._Alphaproteobacteria:0.05526248259)98:0.0713220147)100:0.2284739748)69:0.05469958987)85:0.07065484432,(((HQ191188.Oxidative_bacterial_type_DsrAB.._Proteobacteria._Alphaproteobacteria._Alphaproteobacteria:0.07995900413,HQ191181.Oxidative_bacterial_type_DsrAB.._Proteobacteria._Alphaproteobacteria._Alphaproteobacteria:0.1234967358)89:0.04943947214,(HQ191214.Oxidative_bacterial_type_DsrAB.._Proteobacteria._Alphaproteobacteria._Alphaproteobacteria:0.09445369418,((HQ191179.Oxidative_bacterial_type_DsrAB.._Proteobacteria._Alphaproteobacteria._Alphaproteobacteria:0.01332492193,(HQ191176.Oxidative_bacterial_type_DsrAB.._Proteobacteria._Alphaproteobacteria._Alphaproteobacteria:0.006605123796,JQ256788.Oxidative_bacterial_type_DsrAB.._Proteobacteria._Alphaproteobacteria._Alphaproteobacteria:1.0000005e-06)100:0.08591464302)90:0.04460637754,(HQ191195.Oxidative_bacterial_type_DsrAB.._Proteobacteria._Alphaproteobacteria._Alphaproteobacteria:0.06539338703,(HQ191191.Oxidative_bacterial_type_DsrAB.._Proteobacteria._Alphaproteobacteria._Alphaproteobacteria:0.04746391466,(HQ191197.Oxidative_bacterial_type_DsrAB.._Proteobacteria._Alphaproteobacteria._Alphaproteobacteria:0.02978860272,(HQ191194.Oxidative_bacterial_type_DsrAB.._Proteobacteria._Alphaproteobacteria._Alphaproteobacteria:0.02476522634,(HQ191187.Oxidative_bacterial_type_DsrAB.._Proteobacteria._Alphaproteobacteria._Alphaproteobacteria:0.1977007668,HQ191173.Oxidative_bacterial_type_DsrAB.._Proteobacteria._Alphaproteobacteria._Alphaproteobacteria:0.03473523427)60:0.02412728908)60:0.02574293201)68:0.03658979971)55:0.035087425)93:0.04088839024)89:0.0382764423)90:0.05061301344)100:0.1030505752,((JQ256780.Oxidative_bacterial_type_DsrAB.._Proteobacteria._Alphaproteobacteria._Alphaproteobacteria:0.05638042462,UnAK199D.Oxidative_bacterial_type_DsrAB.._Proteobacteria._Alphaproteobacteria._Alphaproteobacteria:0.09274251932)100:0.1823508303,(RhmVann6.Oxidative_bacterial_type_DsrAB.._Proteobacteria._Alphaproteobacteria._Alphaproteobacteria:0.157881467,WswMetag.Oxidative_bacterial_type_DsrAB.._Proteobacteria._Alphaproteobacteria._Alphaproteobacteria:0.0994669539)100:0.1088941604)99:0.08193866732)100:0.1254968941)97:0.07719559354)58:0.03525788046)52:0.05174820393,(ThlNitr5.Oxidative_bacterial_type_DsrAB.._Proteobacteria._Gammaproteobacteria._Unclassified:0.2923016562,(Candidatus.Muproteobacteria.bacterium.RIFCSPHIGHO2_02_FULL_65_16:0.06680240389,Candidatus.Muproteobacteria.bacterium.RIFCSPHIGHO2_01_FULL_65_16:0.1230608128)98:0.14923703)66:0.0472652405)100:0.3736931631)100:0.4931215134)100:0.3487355345,(((((((UncSu786.Reductive_bacterial_type_DsrAB._Environmental_supercluster_1._Unclassified._Unclassified._Uncultured_family-level_lineage_8:0.01378775171,UncSu777.Reductive_bacterial_type_DsrAB._Environmental_supercluster_1._Unclassified._Unclassified._Uncultured_family-level_lineage_8:0.005506299169)100:0.1802899104,((UncSu781.Reductive_bacterial_type_DsrAB._Environmental_supercluster_1._Unclassified._Unclassified._Uncultured_family-level_lineage_8:0.008959621425,UncSu783.Reductive_bacterial_type_DsrAB._Environmental_supercluster_1._Unclassified._Unclassified._Uncultured_family-level_lineage_8:0.01300256367)100:0.1099193474,(UncSu785.Reductive_bacterial_type_DsrAB._Environmental_supercluster_1._Unclassified._Unclassified._Uncultured_family-level_lineage_8:0.04488406204,UncSu776.Reductive_bacterial_type_DsrAB._Environmental_supercluster_1._Unclassified._Unclassified._Uncultured_family-level_lineage_8:0.02974016389)100:0.1231417957)68:0.05156879054)59:0.05201029929,(JN615148.Reductive_bacterial_type_DsrAB._Environmental_supercluster_1._Unclassified._Unclassified._Uncultured_family-level_lineage_8:0.2481418781,(UncSu779.Reductive_bacterial_type_DsrAB._Environmental_supercluster_1._Unclassified._Unclassified._Uncultured_family-level_lineage_8:0.2521918228,((((UncSu778.Reductive_bacterial_type_DsrAB._Environmental_supercluster_1._Unclassified._Unclassified._Uncultured_family-level_lineage_8:0.002232781999,UncSu784.Reductive_bacterial_type_DsrAB._Environmental_supercluster_1._Unclassified._Unclassified._Uncultured_family-level_lineage_8:0.01165031549)100:0.1927616029,(Af0ScI35.Reductive_bacterial_type_DsrAB._Environmental_supercluster_1._Unclassified._Unclassified._Uncultured_family-level_lineage_8:0.3181318275,(Af0ScI39.Reductive_bacterial_type_DsrAB._Environmental_supercluster_1._Unclassified._Unclassified._Uncultured_family-level_lineage_8:0.05598374287,Af0ScI40.Reductive_bacterial_type_DsrAB._Environmental_supercluster_1._Unclassified._Unclassified._Uncultured_family-level_lineage_8:0.06908154052)100:0.1982181762)44:0.04542505797)77:0.0884399126,(JN615153.Reductive_bacterial_type_DsrAB._Environmental_supercluster_1._Unclassified._Unclassified._Uncultured_family-level_lineage_8:0.02455392619,JN615149.Reductive_bacterial_type_DsrAB._Environmental_supercluster_1._Unclassified._Unclassified._Uncultured_family-level_lineage_8:0.001799632415)100:0.2329137282)57:0.06851478441,UncS1735.Reductive_bacterial_type_DsrAB._Environmental_supercluster_1._Unclassified._Unclassified._Uncultured_family-level_lineage_8:0.3448087609)16:0.03524598256)32:0.04804901518)30:0.04759393603)100:0.2739739442,((((Af1t0y26.Reductive_bacterial_type_DsrAB._Environmental_supercluster_1._Unclassified._Unclassified._Uncultured_family-level_lineage_9:0.2542308912,(Jtyyyy09.Reductive_bacterial_type_DsrAB._Environmental_supercluster_1._Unclassified._Unclassified._Uncultured_family-level_lineage_9:0.1606782797,UncS2008.Reductive_bacterial_type_DsrAB._Environmental_supercluster_1._Unclassified._Unclassified._Uncultured_family-level_lineage_9:0.0702332827)91:0.07206782659)47:0.0258581509,((Af1t0y02.Reductive_bacterial_type_DsrAB._Environmental_supercluster_1._Unclassified._Unclassified._Uncultured_family-level_lineage_9:0.3935430919,(JQ304765.Reductive_bacterial_type_DsrAB._Environmental_supercluster_1._Unclassified._Unclassified._Uncultured_family-level_lineage_9:0.1863529475,(Af1t0y23.Reductive_bacterial_type_DsrAB._Environmental_supercluster_1._Unclassified._Unclassified._Uncultured_family-level_lineage_9:0.1279479231,Af1t0y04.Reductive_bacterial_type_DsrAB._Environmental_supercluster_1._Unclassified._Unclassified._Uncultured_family-level_lineage_9:0.09829754945)100:0.1004583998)94:0.05714445783)46:0.0499393454,((UncS2047.Reductive_bacterial_type_DsrAB._Environmental_supercluster_1._Unclassified._Unclassified._Uncultured_family-level_lineage_9:0.3556916392,(((Af1t0y21.Reductive_bacterial_type_DsrAB._Environmental_supercluster_1._Unclassified._Unclassified._Uncultured_family-level_lineage_9:0.007218021869,Af1t0yy4.Reductive_bacterial_type_DsrAB._Environmental_supercluster_1._Unclassified._Unclassified._Uncultured_family-level_lineage_9:0.01137455431)100:0.1494231524,Af1t0y29.Reductive_bacterial_type_DsrAB._Environmental_supercluster_1._Unclassified._Unclassified._Uncultured_family-level_lineage_9:0.1839132808)66:0.0456809814,((Z99Ridge.Reductive_bacterial_type_DsrAB._Environmental_supercluster_1._Unclassified._Unclassified._Uncultured_family-level_lineage_9:0.2104849109,(UncSu270.Reductive_bacterial_type_DsrAB._Environmental_supercluster_1._Unclassified._Unclassified._Uncultured_family-level_lineage_9:0.07827940956,(UncS2004.Reductive_bacterial_type_DsrAB._Environmental_supercluster_1._Unclassified._Unclassified._Uncultured_family-level_lineage_9:0.1274914215,((((HydrVe49.Reductive_bacterial_type_DsrAB._Environmental_supercluster_1._Unclassified._Unclassified._Uncultured_family-level_lineage_9:0.01335366214,(((HydrVe47.Reductive_bacterial_type_DsrAB._Environmental_supercluster_1._Unclassified._Unclassified._Uncultured_family-level_lineage_9:0.0273978968,(HydrVe52.Reductive_bacterial_type_DsrAB._Environmental_supercluster_1._Unclassified._Unclassified._Uncultured_family-level_lineage_9:0.01088521101,HydrVe43.Reductive_bacterial_type_DsrAB._Environmental_supercluster_1._Unclassified._Unclassified._Uncultured_family-level_lineage_9:1.0000005e-06)76:0.002700628555)12:1.0000005e-06,HydrVe37.Reductive_bacterial_type_DsrAB._Environmental_supercluster_1._Unclassified._Unclassified._Uncultured_family-level_lineage_9:0.0108311003)74:0.007962079456,UncS2012.Reductive_bacterial_type_DsrAB._Environmental_supercluster_1._Unclassified._Unclassified._Uncultured_family-level_lineage_9:0.1430594348)46:0.008670139903)49:0.005640384436,((UncS2007.Reductive_bacterial_type_DsrAB._Environmental_supercluster_1._Unclassified._Unclassified._Uncultured_family-level_lineage_9:0.08391851418,(((UncSu402.Reductive_bacterial_type_DsrAB._Environmental_supercluster_1._Unclassified._Unclassified._Uncultured_family-level_lineage_9:0.1971514999,((Af1t0y19.Reductive_bacterial_type_DsrAB._Environmental_supercluster_1._Unclassified._Unclassified._Uncultured_family-level_lineage_9:1.0000005e-06,Jtyyyy05.Reductive_bacterial_type_DsrAB._Environmental_supercluster_1._Unclassified._Unclassified._Uncultured_family-level_lineage_9:0.008242647913)74:1.0000005e-06,(((Af1t0y30.Reductive_bacterial_type_DsrAB._Environmental_supercluster_1._Unclassified._Unclassified._Uncultured_family-level_lineage_9:0.008250816342,Af1t0y31.Reductive_bacterial_type_DsrAB._Environmental_supercluster_1._Unclassified._Unclassified._Uncultured_family-level_lineage_9:1.0000005e-06)24:1.0000005e-06,Af1t0y24.Reductive_bacterial_type_DsrAB._Environmental_supercluster_1._Unclassified._Unclassified._Uncultured_family-level_lineage_9:0.005494201919)39:1.0000005e-06,Af1t0y05.Reductive_bacterial_type_DsrAB._Environmental_supercluster_1._Unclassified._Unclassified._Uncultured_family-level_lineage_9:0.005475088723)97:0.01375346072)100:0.1215626428)32:0.03140053855,Af1t0y34.Reductive_bacterial_type_DsrAB._Environmental_supercluster_1._Unclassified._Unclassified._Uncultured_family-level_lineage_9:0.1162339416)75:0.07489705259,(UncS1765.Reductive_bacterial_type_DsrAB._Environmental_supercluster_1._Unclassified._Unclassified._Uncultured_family-level_lineage_9:0.01719276601,(((Jtyyyy08.Reductive_bacterial_type_DsrAB._Environmental_supercluster_1._Unclassified._Unclassified._Uncultured_family-level_lineage_9:0.007428214699,(Af1t0y22.Reductive_bacterial_type_DsrAB._Environmental_supercluster_1._Unclassified._Unclassified._Uncultured_family-level_lineage_9:0.014019023,Af1t0y25.Reductive_bacterial_type_DsrAB._Environmental_supercluster_1._Unclassified._Unclassified._Uncultured_family-level_lineage_9:1.0000005e-06)92:0.003651942949)77:0.009896521254,((Jtyyyy07.Reductive_bacterial_type_DsrAB._Environmental_supercluster_1._Unclassified._Unclassified._Uncultured_family-level_lineage_9:0.002787556778,Z81d0Ab6.Reductive_bacterial_type_DsrAB._Environmental_supercluster_1._Unclassified._Unclassified._Uncultured_family-level_lineage_9:0.01106066188)80:0.006645564135,(NoNam912.Reductive_bacterial_type_DsrAB._Environmental_supercluster_1._Unclassified._Unclassified._Uncultured_family-level_lineage_9:0.008285818676,(Af1t0y03.Reductive_bacterial_type_DsrAB._Environmental_supercluster_1._Unclassified._Unclassified._Uncultured_family-level_lineage_9:0.01105194195,(Jtyyyy04.Reductive_bacterial_type_DsrAB._Environmental_supercluster_1._Unclassified._Unclassified._Uncultured_family-level_lineage_9:0.002749600592,Jtyyyy00.Reductive_bacterial_type_DsrAB._Environmental_supercluster_1._Unclassified._Unclassified._Uncultured_family-level_lineage_9:1.0000005e-06)70:1.0000005e-06)66:1.0000005e-06)87:0.00434028945)81:0.01492441098)85:0.02251536812,((Af1t0y32.Reductive_bacterial_type_DsrAB._Environmental_supercluster_1._Unclassified._Unclassified._Uncultured_family-level_lineage_9:0.005488060789,NoNam918.Reductive_bacterial_type_DsrAB._Environmental_supercluster_1._Unclassified._Unclassified._Uncultured_family-level_lineage_9:1.0000005e-06)99:0.003012785809,(Af1t0y28.Reductive_bacterial_type_DsrAB._Environmental_supercluster_1._Unclassified._Unclassified._Uncultured_family-level_lineage_9:1.0000005e-06,Af1t0y20.Reductive_bacterial_type_DsrAB._Environmental_supercluster_1._Unclassified._Unclassified._Uncultured_family-level_lineage_9:1.0000005e-06)100:0.03885336253)53:0.008250087644)54:0.005430847047)96:0.06974506369)43:0.04663734416)35:0.03009396852,((HydrVe29.Reductive_bacterial_type_DsrAB._Environmental_supercluster_1._Unclassified._Unclassified._Uncultured_family-level_lineage_9:0.03482770583,UncSu269.Reductive_bacterial_type_DsrAB._Environmental_supercluster_1._Unclassified._Unclassified._Uncultured_family-level_lineage_9:0.06781112417)62:0.01669271391,((HydrVe50.Reductive_bacterial_type_DsrAB._Environmental_supercluster_1._Unclassified._Unclassified._Uncultured_family-level_lineage_9:0.006111835193,(Af1t0y13.Reductive_bacterial_type_DsrAB._Environmental_supercluster_1._Unclassified._Unclassified._Uncultured_family-level_lineage_9:0.002707784352,(Af1t0y07.Reductive_bacterial_type_DsrAB._Environmental_supercluster_1._Unclassified._Unclassified._Uncultured_family-level_lineage_9:0.002703764707,Af1t0y33.Reductive_bacterial_type_DsrAB._Environmental_supercluster_1._Unclassified._Unclassified._Uncultured_family-level_lineage_9:1.0000005e-06)46:1.0000005e-06)100:0.01304152551)97:0.003312480494,(EU496886.Reductive_bacterial_type_DsrAB._Environmental_supercluster_1._Unclassified._Unclassified._Uncultured_family-level_lineage_9:0.01118795169,((HydrVe44.Reductive_bacterial_type_DsrAB._Environmental_supercluster_1._Unclassified._Unclassified._Uncultured_family-level_lineage_9:1.0000005e-06,(HydrVe27.Reductive_bacterial_type_DsrAB._Environmental_supercluster_1._Unclassified._Unclassified._Uncultured_family-level_lineage_9:0.005355234497,UncSu266.Reductive_bacterial_type_DsrAB._Environmental_supercluster_1._Unclassified._Unclassified._Uncultured_family-level_lineage_9:0.005370683481)85:0.005339134609)99:0.01922782372,((((HydrVe31.Reductive_bacterial_type_DsrAB._Environmental_supercluster_1._Unclassified._Unclassified._Uncultured_family-level_lineage_9:0.01204302873,(HydrVe25.Reductive_bacterial_type_DsrAB._Environmental_supercluster_1._Unclassified._Unclassified._Uncultured_family-level_lineage_9:0.008032671503,HydrVe46.Reductive_bacterial_type_DsrAB._Environmental_supercluster_1._Unclassified._Unclassified._Uncultured_family-level_lineage_9:0.008054241468)100:0.01958322189)65:0.004277404547,(HydrVe22.Reductive_bacterial_type_DsrAB._Environmental_supercluster_1._Unclassified._Unclassified._Uncultured_family-level_lineage_9:0.005373750446,HydrVe26.Reductive_bacterial_type_DsrAB._Environmental_supercluster_1._Unclassified._Unclassified._Uncultured_family-level_lineage_9:0.008050599447)96:0.008019875286)32:0.002723523068,(HydrVe42.Reductive_bacterial_type_DsrAB._Environmental_supercluster_1._Unclassified._Unclassified._Uncultured_family-level_lineage_9:0.01979451913,UncSu267.Reductive_bacterial_type_DsrAB._Environmental_supercluster_1._Unclassified._Unclassified._Uncultured_family-level_lineage_9:1.0000005e-06)50:0.002670051315)7:1.0000005e-06,HydrVe28.Reductive_bacterial_type_DsrAB._Environmental_supercluster_1._Unclassified._Unclassified._Uncultured_family-level_lineage_9:0.008027098577)43:0.005515387618)25:0.005118599744)93:0.02983149757)91:0.02608005438)76:0.03183969427)11:0.006824291246)26:0.0317184348,((HydrVe30.Reductive_bacterial_type_DsrAB._Environmental_supercluster_1._Unclassified._Unclassified._Uncultured_family-level_lineage_9:0.00273452999,HydrVe33.Reductive_bacterial_type_DsrAB._Environmental_supercluster_1._Unclassified._Unclassified._Uncultured_family-level_lineage_9:0.008232909089)77:0.002375312515,UncSu268.Reductive_bacterial_type_DsrAB._Environmental_supercluster_1._Unclassified._Unclassified._Uncultured_family-level_lineage_9:0.005756468697)92:0.006962376173)51:0.05696260304,UncS2009.Reductive_bacterial_type_DsrAB._Environmental_supercluster_1._Unclassified._Unclassified._Uncultured_family-level_lineage_9:0.1128518173)19:0.01993151387)13:0.02367930813)69:0.06040173923)77:0.06311683091,(((UncS2053.Reductive_bacterial_type_DsrAB._Environmental_supercluster_1._Unclassified._Unclassified._Uncultured_family-level_lineage_9:0.07496678787,UncS2054.Reductive_bacterial_type_DsrAB._Environmental_supercluster_1._Unclassified._Unclassified._Uncultured_family-level_lineage_9:0.09643592212)50:0.03081763849,(UncS2048.Reductive_bacterial_type_DsrAB._Environmental_supercluster_1._Unclassified._Unclassified._Uncultured_family-level_lineage_9:0.1854369822,UncS2052.Reductive_bacterial_type_DsrAB._Environmental_supercluster_1._Unclassified._Unclassified._Uncultured_family-level_lineage_9:0.06207595559)25:0.02559231365)30:0.01821112898,(SlmClo24.Reductive_bacterial_type_DsrAB._Environmental_supercluster_1._Unclassified._Unclassified._Uncultured_family-level_lineage_9:0.1044149207,(Bv6AaBa6.Reductive_bacterial_type_DsrAB._Environmental_supercluster_1._Unclassified._Unclassified._Uncultured_family-level_lineage_9:0.08909673098,UncS2051.Reductive_bacterial_type_DsrAB._Environmental_supercluster_1._Unclassified._Unclassified._Uncultured_family-level_lineage_9:0.06330770051)97:0.04598983804)55:0.01969333233)75:0.05828997754)26:0.0393153999)92:0.1075679995)67:0.05776737175,(UncS2050.Reductive_bacterial_type_DsrAB._Environmental_supercluster_1._Unclassified._Unclassified._Uncultured_family-level_lineage_9:0.1414714401,((UncS2049.Reductive_bacterial_type_DsrAB._Environmental_supercluster_1._Unclassified._Unclassified._Uncultured_family-level_lineage_9:0.06475068815,(UncS2015.Reductive_bacterial_type_DsrAB._Environmental_supercluster_1._Unclassified._Unclassified._Uncultured_family-level_lineage_9:0.09148710451,(HydrVe48.Reductive_bacterial_type_DsrAB._Environmental_supercluster_1._Unclassified._Unclassified._Uncultured_family-level_lineage_9:0.01174215699,HydrVe51.Reductive_bacterial_type_DsrAB._Environmental_supercluster_1._Unclassified._Unclassified._Uncultured_family-level_lineage_9:0.01000315138)100:0.05939432849)95:0.05186356028)100:0.09379693612,(UncS2046.Reductive_bacterial_type_DsrAB._Environmental_supercluster_1._Unclassified._Unclassified._Uncultured_family-level_lineage_9:0.06309980925,(Af1t0y35.Reductive_bacterial_type_DsrAB._Environmental_supercluster_1._Unclassified._Unclassified._Uncultured_family-level_lineage_9:0.002701681359,((Af1t0y16.Reductive_bacterial_type_DsrAB._Environmental_supercluster_1._Unclassified._Unclassified._Uncultured_family-level_lineage_9:1.0000005e-06,Jtyyy007.Reductive_bacterial_type_DsrAB._Environmental_supercluster_1._Unclassified._Unclassified._Uncultured_family-level_lineage_9:1.0000005e-06)98:0.005443689032,Jtyyyy03.Reductive_bacterial_type_DsrAB._Environmental_supercluster_1._Unclassified._Unclassified._Uncultured_family-level_lineage_9:0.01083755272)80:0.0026958064)100:0.08847132052)100:0.123954194)69:0.03841430029)86:0.07217602032)31:0.02268014498)50:0.04701412143)41:0.08347883971,UncS1652.Reductive_bacterial_type_DsrAB._Environmental_supercluster_1._Unclassified._Unclassified._Uncultured_family-level_lineage_9:0.2845463864)96:0.1167257235,(Anaeromyxobacter.sp..RBG_16_69_14:0.2789208773,(Deltaproteobacteria.bacterium.RIFOXYB12_FULL_58_9:1.0000005e-06,Deltaproteobacteria.bacterium.RIFOXYA12_FULL_58_15:1.0000005e-06)100:0.394557261)94:0.1115574874)69:0.06353208225)75:0.07481995442,((Armatimonadetes.bacterium.CG2_30_66_41:0.4009886429,((UncS2043.Reductive_bacterial_type_DsrAB._Environmental_supercluster_1._Unclassified._Unclassified._Unclassified:0.2155692038,(WddnSea0.Reductive_bacterial_type_DsrAB._Environmental_supercluster_1._Unclassified._Unclassified._Unclassified:0.136363988,(((WddnSea2.Reductive_bacterial_type_DsrAB._Environmental_supercluster_1._Unclassified._Unclassified._Unclassified:0.09119105687,Z17DeSe7.Reductive_bacterial_type_DsrAB._Environmental_supercluster_1._Unclassified._Unclassified._Unclassified:0.07176599018)100:0.1108397204,(Chloroflexi.bacterium.RBG_13_60_13:0.08578982066,(Af1t0y15.Reductive_bacterial_type_DsrAB._Environmental_supercluster_1._Unclassified._Unclassified._Unclassified:0.05849739435,AtcSed61.Reductive_bacterial_type_DsrAB._Environmental_supercluster_1._Unclassified._Unclassified._Unclassified:0.06043414486)100:0.1516618468)40:0.02830807214)53:0.01886576556,(UncS2044.Reductive_bacterial_type_DsrAB._Environmental_supercluster_1._Unclassified._Unclassified._Unclassified:0.1465473194,Z97Sedim.Reductive_bacterial_type_DsrAB._Environmental_supercluster_1._Unclassified._Unclassified._Unclassified:0.1005442339)98:0.06683964219)86:0.05930832928)52:0.0528491979)100:0.1491302664,(entry730.Reductive_bacterial_type_DsrAB._Environmental_supercluster_1._Unclassified._Unclassified._Unclassified:0.2180978406,((Ignavibacteria.bacterium.RIFOXYA2_FULL_35_10:1.0000005e-06,(Ignavibacteria.bacterium.GWB2_35_12:1.0000005e-06,Ignavibacteria.bacterium.RIFOXYC2_FULL_35_21:1.0000005e-06)34:1.0000005e-06)100:0.2905315876,(EF429281.Reductive_bacterial_type_DsrAB._Environmental_supercluster_1._Unclassified._Unclassified._Unclassified:0.01965267147,EF429279.Reductive_bacterial_type_DsrAB._Environmental_supercluster_1._Unclassified._Unclassified._Unclassified:0.02836824273)100:0.3021436146)97:0.104084748)86:0.05881050136)44:0.02041964381)92:0.0738152796,(Planctomycetes.bacterium.RBG_13_63_9:0.2644710469,(Candidatus.Schekmanbacteria.bacterium.RBG_13_48_7:0.3240531783,(BioMet12.Reductive_bacterial_type_DsrAB._Environmental_supercluster_1._Unclassified._Unclassified._Unclassified:0.2139603425,UncS2045.Reductive_bacterial_type_DsrAB._Environmental_supercluster_1._Unclassified._Unclassified._Unclassified:0.1486517954)98:0.1021362599)39:0.03796906127)44:0.0494666388)74:0.07401665976)83:0.07839619558,((((entry817.Reductive_bacterial_type_DsrAB._Environmental_supercluster_1._Unclassified._Unclassified._Unclassified:0.5139423126,((Candidatus.Lambdaproteobacteria.bacterium.RIFOXYD12_FULL_49_8:1.0000005e-06,(Candidatus.Lambdaproteobacteria.bacterium.RIFOXYD1_FULL_56_27:1.0000005e-06,(Candidatus.Lambdaproteobacteria.bacterium.RIFOXYD2_FULL_56_26:1.0000005e-06,Candidatus.Lambdaproteobacteria.bacterium.RIFOXYC1_FULL_56_13:1.0000005e-06)33:1.0000005e-06)100:0.02034262591)100:0.1057143592,Candidatus.Lambdaproteobacteria.bacterium.RIFOXYD2_FULL_50_16:0.09257722423)100:0.3909962294)100:0.2512144165,(Af0ScI31.Reductive_bacterial_type_DsrAB._Environmental_supercluster_1._Unclassified._Unclassified._Unclassified:0.2333826954,UncS1683.Reductive_bacterial_type_DsrAB._Environmental_supercluster_1._Unclassified._Unclassified._Unclassified:0.1765745835)100:0.2965465708)44:0.07648242765,(((((((Af2Fjor9.Reductive_bacterial_type_DsrAB._Deltaproteobacteria_supercluster._Unclassified._Unclassified._Uncultured_family-level_lineage_1:0.2236123399,(((Af1t0yy7.Reductive_bacterial_type_DsrAB._Deltaproteobacteria_supercluster._Unclassified._Unclassified._Uncultured_family-level_lineage_1:0.002156243757,RhAb1002.Reductive_bacterial_type_DsrAB._Deltaproteobacteria_supercluster._Unclassified._Unclassified._Uncultured_family-level_lineage_1:0.005169419559)100:0.02892906975,(AtcSed65.Reductive_bacterial_type_DsrAB._Deltaproteobacteria_supercluster._Unclassified._Unclassified._Uncultured_family-level_lineage_1:0.01737977437,(Af1t0yy8.Reductive_bacterial_type_DsrAB._Deltaproteobacteria_supercluster._Unclassified._Unclassified._Uncultured_family-level_lineage_1:1.0000005e-06,Af1t0yy5.Reductive_bacterial_type_DsrAB._Deltaproteobacteria_supercluster._Unclassified._Unclassified._Uncultured_family-level_lineage_1:0.002400179622)99:0.009395511418)98:0.005128312555)99:0.0390201022,((Bv6AaBa9.Reductive_bacterial_type_DsrAB._Deltaproteobacteria_supercluster._Unclassified._Unclassified._Uncultured_family-level_lineage_1:0.2722109877,SlmClo14.Reductive_bacterial_type_DsrAB._Deltaproteobacteria_supercluster._Unclassified._Unclassified._Uncultured_family-level_lineage_1:0.002612494361)85:0.0731615988,UncS1742.Reductive_bacterial_type_DsrAB._Deltaproteobacteria_supercluster._Unclassified._Unclassified._Uncultured_family-level_lineage_1:0.03943083209)46:0.0244345017)89:0.06534046555)84:0.06814808244,(BlackS22.Reductive_bacterial_type_DsrAB._Deltaproteobacteria_supercluster._Unclassified._Unclassified._Uncultured_family-level_lineage_1:0.5636249651,(entry741.Reductive_bacterial_type_DsrAB._Deltaproteobacteria_supercluster._Unclassified._Unclassified._Uncultured_family-level_lineage_1:0.04472551066,entry748.Reductive_bacterial_type_DsrAB._Deltaproteobacteria_supercluster._Unclassified._Unclassified._Uncultured_family-level_lineage_1:0.07036028635)100:0.09590523266)84:0.07689030329)100:0.1089622619,(((GQ843834.Reductive_bacterial_type_DsrAB._Deltaproteobacteria_supercluster._Proteobacteria._Deltaproteobacteria._Syntrophobacteraceae:0.1249711505,((DlcInfe3.Reductive_bacterial_type_DsrAB._Deltaproteobacteria_supercluster._Proteobacteria._Deltaproteobacteria._Syntrophobacteraceae:1.0000005e-06,DlcInfe2.Reductive_bacterial_type_DsrAB._Deltaproteobacteria_supercluster._Proteobacteria._Deltaproteobacteria._Syntrophobacteraceae:1.0000005e-06)100:0.05048227666,((((JN615178.Reductive_bacterial_type_DsrAB._Deltaproteobacteria_supercluster._Proteobacteria._Deltaproteobacteria._Syntrophobacteraceae:0.1078159127,(JN615165.Reductive_bacterial_type_DsrAB._Deltaproteobacteria_supercluster._Proteobacteria._Deltaproteobacteria._Syntrophobacteraceae:0.01518597011,JN615172.Reductive_bacterial_type_DsrAB._Deltaproteobacteria_supercluster._Proteobacteria._Deltaproteobacteria._Syntrophobacteraceae:0.01060876448)100:0.0683841527)98:0.04025594597,(((SnpFuma5.Reductive_bacterial_type_DsrAB._Deltaproteobacteria_supercluster._Proteobacteria._Deltaproteobacteria._Syntrophobacteraceae:1.0000005e-06,SnpFuma3.Reductive_bacterial_type_DsrAB._Deltaproteobacteria_supercluster._Proteobacteria._Deltaproteobacteria._Syntrophobacteraceae:0.004915788531)100:0.08774407821,(JN615177.Reductive_bacterial_type_DsrAB._Deltaproteobacteria_supercluster._Proteobacteria._Deltaproteobacteria._Syntrophobacteraceae:0.1348303206,((SnpWoli2.Reductive_bacterial_type_DsrAB._Deltaproteobacteria_supercluster._Proteobacteria._Deltaproteobacteria._Syntrophobacteraceae:0.09121059224,(((JN615184.Reductive_bacterial_type_DsrAB._Deltaproteobacteria_supercluster._Proteobacteria._Deltaproteobacteria._Syntrophobacteraceae:1.0000005e-06,JN615182.Reductive_bacterial_type_DsrAB._Deltaproteobacteria_supercluster._Proteobacteria._Deltaproteobacteria._Syntrophobacteraceae:0.02211574409)100:0.09665961575,JN615179.Reductive_bacterial_type_DsrAB._Deltaproteobacteria_supercluster._Proteobacteria._Deltaproteobacteria._Syntrophobacteraceae:0.1019757485)85:0.03646395099,(JN615168.Reductive_bacterial_type_DsrAB._Deltaproteobacteria_supercluster._Proteobacteria._Deltaproteobacteria._Syntrophobacteraceae:0.04613878093,JN615176.Reductive_bacterial_type_DsrAB._Deltaproteobacteria_supercluster._Proteobacteria._Deltaproteobacteria._Syntrophobacteraceae:0.03821673529)99:0.03363172441)87:0.03969209238)53:0.01818411248,GU288607.Reductive_bacterial_type_DsrAB._Deltaproteobacteria_supercluster._Proteobacteria._Deltaproteobacteria._Syntrophobacteraceae:0.1586608742)43:0.02553721654)85:0.03166260033)99:0.07967805534,DvgAdipi.Reductive_bacterial_type_DsrAB._Deltaproteobacteria_supercluster._Proteobacteria._Deltaproteobacteria._Syntrophobacteraceae:0.1399716294)72:0.03608749423)93:0.06911048642,(JN615154.Reductive_bacterial_type_DsrAB._Deltaproteobacteria_supercluster._Proteobacteria._Deltaproteobacteria._Syntrophobacteraceae:0.007613855738,(JN615143.Reductive_bacterial_type_DsrAB._Deltaproteobacteria_supercluster._Proteobacteria._Deltaproteobacteria._Syntrophobacteraceae:0.01503558212,JN615144.Reductive_bacterial_type_DsrAB._Deltaproteobacteria_supercluster._Proteobacteria._Deltaproteobacteria._Syntrophobacteraceae:0.01784526448)62:0.002380508811)100:0.1521128005)97:0.07830847043,(ThmNorv3.Reductive_bacterial_type_DsrAB._Deltaproteobacteria_supercluster._Proteobacteria._Deltaproteobacteria._Syntrophobacteraceae:0.02076202916,ThmNorv2.Reductive_bacterial_type_DsrAB._Deltaproteobacteria_supercluster._Proteobacteria._Deltaproteobacteria._Syntrophobacteraceae:0.004244402272)100:0.1190864429)55:0.03857003205)36:0.0265969751)99:0.09992692477,((UncSu248.Reductive_bacterial_type_DsrAB._Deltaproteobacteria_supercluster._Proteobacteria._Deltaproteobacteria._Syntrophobacteraceae:0.03787459194,AM408821.Reductive_bacterial_type_DsrAB._Deltaproteobacteria_supercluster._Proteobacteria._Deltaproteobacteria._Syntrophobacteraceae:0.1634921612)96:0.02232540356,(((JQ304763.Reductive_bacterial_type_DsrAB._Deltaproteobacteria_supercluster._Proteobacteria._Deltaproteobacteria._Syntrophobacteraceae:0.02778122688,JQ304781.Reductive_bacterial_type_DsrAB._Deltaproteobacteria_supercluster._Proteobacteria._Deltaproteobacteria._Syntrophobacteraceae:0.02007205366)86:0.01295967959,(((Af1t0yy0.Reductive_bacterial_type_DsrAB._Deltaproteobacteria_supercluster._Proteobacteria._Deltaproteobacteria._Syntrophobacteraceae:0.008700688501,Aj4h0Ab6.Reductive_bacterial_type_DsrAB._Deltaproteobacteria_supercluster._Proteobacteria._Deltaproteobacteria._Syntrophobacteraceae:0.02319179892)89:0.01120275457,(UncSu247.Reductive_bacterial_type_DsrAB._Deltaproteobacteria_supercluster._Proteobacteria._Deltaproteobacteria._Syntrophobacteraceae:0.01212881078,(HydrVe24.Reductive_bacterial_type_DsrAB._Deltaproteobacteria_supercluster._Proteobacteria._Deltaproteobacteria._Syntrophobacteraceae:0.007236892785,Z17DeSe8.Reductive_bacterial_type_DsrAB._Deltaproteobacteria_supercluster._Proteobacteria._Deltaproteobacteria._Syntrophobacteraceae:0.007159489942)96:0.004707567997)86:0.02151895751)83:0.02865608764,GU288602.Reductive_bacterial_type_DsrAB._Deltaproteobacteria_supercluster._Proteobacteria._Deltaproteobacteria._Syntrophobacteraceae:0.05432529879)41:0.01117526984)61:0.03585565684,(EU437398.Reductive_bacterial_type_DsrAB._Deltaproteobacteria_supercluster._Proteobacteria._Deltaproteobacteria._Syntrophobacteraceae:0.02320050359,EU437396.Reductive_bacterial_type_DsrAB._Deltaproteobacteria_supercluster._Proteobacteria._Deltaproteobacteria._Syntrophobacteraceae:0.01864417599)96:0.0166912781)88:0.05431963669)100:0.111226356)99:0.09677043949,((((UncSu213.Reductive_bacterial_type_DsrAB._Deltaproteobacteria_supercluster._Thermodesulfobacteria._Thermodesulfobacteria._Thermodesulfobacteria:0.1576837881,((TmfTher2.Reductive_bacterial_type_DsrAB._Deltaproteobacteria_supercluster._Thermodesulfobacteria._Thermodesulfobacteria._Thermodesulfobacteria:0.03354899868,((entry463.Reductive_bacterial_type_DsrAB._Deltaproteobacteria_supercluster._Thermodesulfobacteria._Thermodesulfobacteria._Thermodesulfobacteria:0.03235568864,TdlHver2.Reductive_bacterial_type_DsrAB._Deltaproteobacteria_supercluster._Thermodesulfobacteria._Thermodesulfobacteria._Thermodesulfobacteria:0.03715300044)36:0.01140418296,TmfComm2.Reductive_bacterial_type_DsrAB._Deltaproteobacteria_supercluster._Thermodesulfobacteria._Thermodesulfobacteria._Thermodesulfobacteria:0.02095291535)50:0.005530969911)100:0.09053302547,CP002829.Reductive_bacterial_type_DsrAB._Deltaproteobacteria_supercluster._Thermodesulfobacteria._Thermodesulfobacteria._Thermodesulfobacteria:0.1699651817)100:0.09901601537)100:0.1379794571,((TdlAtlan.Reductive_bacterial_type_DsrAB._Deltaproteobacteria_supercluster._Thermodesulfobacteria._Thermodesulfobacteria._Thermodesulfobacteria:0.0657358984,TdlIndi2.Reductive_bacterial_type_DsrAB._Deltaproteobacteria_supercluster._Thermodesulfobacteria._Thermodesulfobacteria._Thermodesulfobacteria:0.06311363595)93:0.04698176437,(Unc01d1n.Reductive_bacterial_type_DsrAB._Deltaproteobacteria_supercluster._Thermodesulfobacteria._Thermodesulfobacteria._Thermodesulfobacteria:0.0787925416,(UncSu177.Reductive_bacterial_type_DsrAB._Deltaproteobacteria_supercluster._Thermodesulfobacteria._Thermodesulfobacteria._Thermodesulfobacteria:0.05544980312,Unc01d1o.Reductive_bacterial_type_DsrAB._Deltaproteobacteria_supercluster._Thermodesulfobacteria._Thermodesulfobacteria._Thermodesulfobacteria:0.03332062752)94:0.08413017119)42:0.04381283535)93:0.07078455641)100:0.1076041178,(UncSu200.Reductive_bacterial_type_DsrAB._Deltaproteobacteria_supercluster._Thermodesulfobacteria._Thermodesulfobacteria._Thermodesulfobacteria:0.08925723386,((Unc01d1q.Reductive_bacterial_type_DsrAB._Deltaproteobacteria_supercluster._Thermodesulfobacteria._Thermodesulfobacteria._Thermodesulfobacteria:0.0732165941,(Unc01d1k.Reductive_bacterial_type_DsrAB._Deltaproteobacteria_supercluster._Thermodesulfobacteria._Thermodesulfobacteria._Thermodesulfobacteria:0.02140011869,Unc01d1l.Reductive_bacterial_type_DsrAB._Deltaproteobacteria_supercluster._Thermodesulfobacteria._Thermodesulfobacteria._Thermodesulfobacteria:0.01026458441)100:0.04552945825)100:0.0766813342,UncSu178.Reductive_bacterial_type_DsrAB._Deltaproteobacteria_supercluster._Thermodesulfobacteria._Thermodesulfobacteria._Thermodesulfobacteria:0.1427355269)89:0.05723603939)98:0.1281179729)100:0.2364337927,((UncS2062.Reductive_bacterial_type_DsrAB._Deltaproteobacteria_supercluster._Unclassified._Unclassified._Unclassified:0.2402934409,(((Deltaproteobacteria.bacterium.RIFOXYD12_FULL_50_9:0.2037915188,(((UncS1891.Reductive_bacterial_type_DsrAB._Deltaproteobacteria_supercluster._Proteobacteria._Deltaproteobacteria._Desulfobulbaceae:0.2726469349,Deltaproteobacteria.bacterium.RIFOXYD12_FULL_57_12:0.1549919636)45:0.03025117915,((UncS2001.Reductive_bacterial_type_DsrAB._Deltaproteobacteria_supercluster._Proteobacteria._Deltaproteobacteria._Desulfobulbaceae:0.072846499,UncS2013.Reductive_bacterial_type_DsrAB._Deltaproteobacteria_supercluster._Proteobacteria._Deltaproteobacteria._Desulfobulbaceae:0.1042120076)92:0.04567519265,((UncS1889.Reductive_bacterial_type_DsrAB._Deltaproteobacteria_supercluster._Proteobacteria._Deltaproteobacteria._Desulfobulbaceae:0.05547323945,Z81d0Ab8.Reductive_bacterial_type_DsrAB._Deltaproteobacteria_supercluster._Proteobacteria._Deltaproteobacteria._Desulfobulbaceae:0.03375201823)77:0.02027844473,(HaArcti3.Reductive_bacterial_type_DsrAB._Deltaproteobacteria_supercluster._Proteobacteria._Deltaproteobacteria._Desulfobulbaceae:0.05379569509,(UncS1764.Reductive_bacterial_type_DsrAB._Deltaproteobacteria_supercluster._Proteobacteria._Deltaproteobacteria._Desulfobulbaceae:0.04483919321,(AtcSed72.Reductive_bacterial_type_DsrAB._Deltaproteobacteria_supercluster._Proteobacteria._Deltaproteobacteria._Desulfobulbaceae:0.01893013544,AtcSed66.Reductive_bacterial_type_DsrAB._Deltaproteobacteria_supercluster._Proteobacteria._Deltaproteobacteria._Desulfobulbaceae:0.04585696577)100:0.01721525519)100:0.03152417721)76:0.01347933357)100:0.07603640689)78:0.04199910746)89:0.06867911125,(UncS1890.Reductive_bacterial_type_DsrAB._Deltaproteobacteria_supercluster._Proteobacteria._Deltaproteobacteria._Desulfobulbaceae:0.1592257152,(UncS1635.Reductive_bacterial_type_DsrAB._Deltaproteobacteria_supercluster._Proteobacteria._Deltaproteobacteria._Desulfobulbaceae:0.004363859949,UncS1620.Reductive_bacterial_type_DsrAB._Deltaproteobacteria_supercluster._Proteobacteria._Deltaproteobacteria._Desulfobulbaceae:1.0000005e-06)100:0.1321746777)98:0.07977169778)44:0.01335932859)96:0.07066509473,(((DelPro48.Reductive_bacterial_type_DsrAB._Deltaproteobacteria_supercluster._Proteobacteria._Deltaproteobacteria._Desulfobulbaceae:0.2086741946,(UncS1622.Reductive_bacterial_type_DsrAB._Deltaproteobacteria_supercluster._Proteobacteria._Deltaproteobacteria._Desulfobulbaceae:1.0000005e-06,UncS1611.Reductive_bacterial_type_DsrAB._Deltaproteobacteria_supercluster._Proteobacteria._Deltaproteobacteria._Desulfobulbaceae:1.0000005e-06)100:0.1753359105)91:0.0914851381,((((UncS1621.Reductive_bacterial_type_DsrAB._Deltaproteobacteria_supercluster._Proteobacteria._Deltaproteobacteria._Desulfobulbaceae:0.006405040434,UncS1626.Reductive_bacterial_type_DsrAB._Deltaproteobacteria_supercluster._Proteobacteria._Deltaproteobacteria._Desulfobulbaceae:1.0000005e-06)58:1.0000005e-06,UncS1613.Reductive_bacterial_type_DsrAB._Deltaproteobacteria_supercluster._Proteobacteria._Deltaproteobacteria._Desulfobulbaceae:0.002108032601)81:1.0000005e-06,UncS1630.Reductive_bacterial_type_DsrAB._Deltaproteobacteria_supercluster._Proteobacteria._Deltaproteobacteria._Desulfobulbaceae:1.0000005e-06)100:0.05685299414,(UncS1614.Reductive_bacterial_type_DsrAB._Deltaproteobacteria_supercluster._Proteobacteria._Deltaproteobacteria._Desulfobulbaceae:1.0000005e-06,UncS1619.Reductive_bacterial_type_DsrAB._Deltaproteobacteria_supercluster._Proteobacteria._Deltaproteobacteria._Desulfobulbaceae:0.04679113402)99:0.03793040857)100:0.1603492937)99:0.1091047974,(((DcpSulf5.Reductive_bacterial_type_DsrAB._Deltaproteobacteria_supercluster._Proteobacteria._Deltaproteobacteria._Desulfobulbaceae:0.1479927657,((((SlmClo17.Reductive_bacterial_type_DsrAB._Deltaproteobacteria_supercluster._Proteobacteria._Deltaproteobacteria._Desulfobulbaceae:0.1147439276,GU288600.Reductive_bacterial_type_DsrAB._Deltaproteobacteria_supercluster._Proteobacteria._Deltaproteobacteria._Desulfobulbaceae:0.1093326416)100:0.06247908083,(((GU288599.Reductive_bacterial_type_DsrAB._Deltaproteobacteria_supercluster._Proteobacteria._Deltaproteobacteria._Desulfobulbaceae:0.01168177771,UncS1744.Reductive_bacterial_type_DsrAB._Deltaproteobacteria_supercluster._Proteobacteria._Deltaproteobacteria._Desulfobulbaceae:0.006680199512)100:0.09895263408,((JQ304762.Reductive_bacterial_type_DsrAB._Deltaproteobacteria_supercluster._Proteobacteria._Deltaproteobacteria._Desulfobulbaceae:0.008292914345,JQ304780.Reductive_bacterial_type_DsrAB._Deltaproteobacteria_supercluster._Proteobacteria._Deltaproteobacteria._Desulfobulbaceae:0.001466843433)98:0.04951987855,GU288606.Reductive_bacterial_type_DsrAB._Deltaproteobacteria_supercluster._Proteobacteria._Deltaproteobacteria._Desulfobulbaceae:0.06016501155)60:0.03971470415)76:0.02200601214,(EU350979.Reductive_bacterial_type_DsrAB._Deltaproteobacteria_supercluster._Proteobacteria._Deltaproteobacteria._Desulfobulbaceae:0.006903398552,(DffGlyc3.Reductive_bacterial_type_DsrAB._Deltaproteobacteria_supercluster._Proteobacteria._Deltaproteobacteria._Desulfobulbaceae:1.0000005e-06,DffGlyc2.Reductive_bacterial_type_DsrAB._Deltaproteobacteria_supercluster._Proteobacteria._Deltaproteobacteria._Desulfobulbaceae:1.0000005e-06)100:0.01043449085)100:0.1440696391)89:0.03780817162)100:0.05588022171,(((DltPsyc3.Reductive_bacterial_type_DsrAB._Deltaproteobacteria_supercluster._Proteobacteria._Deltaproteobacteria._Desulfobulbaceae:0.07539563524,DltArct2.Reductive_bacterial_type_DsrAB._Deltaproteobacteria_supercluster._Proteobacteria._Deltaproteobacteria._Desulfobulbaceae:0.09885689122)100:0.1055572882,EU350968.Reductive_bacterial_type_DsrAB._Deltaproteobacteria_supercluster._Proteobacteria._Deltaproteobacteria._Desulfobulbaceae:0.1146903385)85:0.04240951911,((((entry74y.Reductive_bacterial_type_DsrAB._Deltaproteobacteria_supercluster._Proteobacteria._Deltaproteobacteria._Desulfobulbaceae:0.1271976326,DfhSing2.Reductive_bacterial_type_DsrAB._Deltaproteobacteria_supercluster._Proteobacteria._Deltaproteobacteria._Desulfobulbaceae:0.06649195838)21:0.01954488649,(BioMet11.Reductive_bacterial_type_DsrAB._Deltaproteobacteria_supercluster._Proteobacteria._Deltaproteobacteria._Desulfobulbaceae:0.05592804673,UncS1662.Reductive_bacterial_type_DsrAB._Deltaproteobacteria_supercluster._Proteobacteria._Deltaproteobacteria._Desulfobulbaceae:0.0665819967)68:0.02591636754)3:0.01160309281,(SlmClo25.Reductive_bacterial_type_DsrAB._Deltaproteobacteria_supercluster._Proteobacteria._Deltaproteobacteria._Desulfobulbaceae:0.1138750677,SlmClo31.Reductive_bacterial_type_DsrAB._Deltaproteobacteria_supercluster._Proteobacteria._Deltaproteobacteria._Desulfobulbaceae:0.09039618078)36:0.03119723174)17:0.02935331111,(DfhVacu2.Reductive_bacterial_type_DsrAB._Deltaproteobacteria_supercluster._Proteobacteria._Deltaproteobacteria._Desulfobulbaceae:0.2972580977,(UncS1670.Reductive_bacterial_type_DsrAB._Deltaproteobacteria_supercluster._Proteobacteria._Deltaproteobacteria._Desulfobulbaceae:0.04056331752,((JN615166.Reductive_bacterial_type_DsrAB._Deltaproteobacteria_supercluster._Proteobacteria._Deltaproteobacteria._Desulfobulbaceae:0.009149402098,(JN615174.Reductive_bacterial_type_DsrAB._Deltaproteobacteria_supercluster._Proteobacteria._Deltaproteobacteria._Desulfobulbaceae:1.0000005e-06,JN615170.Reductive_bacterial_type_DsrAB._Deltaproteobacteria_supercluster._Proteobacteria._Deltaproteobacteria._Desulfobulbaceae:0.02696286581)100:0.015862129)100:0.01973841974,Desulfobacterales.bacterium.GWB2_56_26:0.03310341767)79:0.01175028072)100:0.05865126836)23:0.007701930623)62:0.04982963691)27:0.006483492241)40:0.01934706447,UncS1766.Reductive_bacterial_type_DsrAB._Deltaproteobacteria_supercluster._Proteobacteria._Deltaproteobacteria._Desulfobulbaceae:0.3571537451)90:0.06529487894)78:0.05705810444,((JF439664.Reductive_bacterial_type_DsrAB._Deltaproteobacteria_supercluster._Proteobacteria._Deltaproteobacteria._Desulfobulbaceae:0.006533533744,JF439663.Reductive_bacterial_type_DsrAB._Deltaproteobacteria_supercluster._Proteobacteria._Deltaproteobacteria._Desulfobulbaceae:0.002156074517)100:0.1203992492,((UncS1661.Reductive_bacterial_type_DsrAB._Deltaproteobacteria_supercluster._Proteobacteria._Deltaproteobacteria._Desulfobulbaceae:0.05985942886,UncS1651.Reductive_bacterial_type_DsrAB._Deltaproteobacteria_supercluster._Proteobacteria._Deltaproteobacteria._Desulfobulbaceae:0.1054344727)99:0.09019615988,((UncSu196.Reductive_bacterial_type_DsrAB._Deltaproteobacteria_supercluster._Proteobacteria._Deltaproteobacteria._Desulfobulbaceae:0.008753993853,UncSu206.Reductive_bacterial_type_DsrAB._Deltaproteobacteria_supercluster._Proteobacteria._Deltaproteobacteria._Desulfobulbaceae:0.03246660725)100:0.1229184696,((UncSu275.Reductive_bacterial_type_DsrAB._Deltaproteobacteria_supercluster._Proteobacteria._Deltaproteobacteria._Desulfobulbaceae:0.1182908626,(UncSu207.Reductive_bacterial_type_DsrAB._Deltaproteobacteria_supercluster._Proteobacteria._Deltaproteobacteria._Desulfobulbaceae:0.0217186795,UncSu195.Reductive_bacterial_type_DsrAB._Deltaproteobacteria_supercluster._Proteobacteria._Deltaproteobacteria._Desulfobulbaceae:0.01296115077)100:0.1018490688)78:0.03461363771,((DlbMedi3.Reductive_bacterial_type_DsrAB._Deltaproteobacteria_supercluster._Proteobacteria._Deltaproteobacteria._Desulfobulbaceae:0.09490532731,(DlbJapo3.Reductive_bacterial_type_DsrAB._Deltaproteobacteria_supercluster._Proteobacteria._Deltaproteobacteria._Desulfobulbaceae:0.05265349116,DlbSpec7.Reductive_bacterial_type_DsrAB._Deltaproteobacteria_supercluster._Proteobacteria._Deltaproteobacteria._Desulfobulbaceae:0.1700863689)78:0.04696377685)82:0.04392913578,((UncS1612.Reductive_bacterial_type_DsrAB._Deltaproteobacteria_supercluster._Proteobacteria._Deltaproteobacteria._Desulfobulbaceae:0.006539822831,(UncS1610.Reductive_bacterial_type_DsrAB._Deltaproteobacteria_supercluster._Proteobacteria._Deltaproteobacteria._Desulfobulbaceae:1.0000005e-06,UncS1617.Reductive_bacterial_type_DsrAB._Deltaproteobacteria_supercluster._Proteobacteria._Deltaproteobacteria._Desulfobulbaceae:1.0000005e-06)100:1.0000005e-06)100:0.1189819592,((DlbRhab2.Reductive_bacterial_type_DsrAB._Deltaproteobacteria_supercluster._Proteobacteria._Deltaproteobacteria._Desulfobulbaceae:0.1264074797,(DsbProp2.Reductive_bacterial_type_DsrAB._Deltaproteobacteria_supercluster._Proteobacteria._Deltaproteobacteria._Desulfobulbaceae:0.01856791321,(EF645671.Reductive_bacterial_type_DsrAB._Deltaproteobacteria_supercluster._Proteobacteria._Deltaproteobacteria._Desulfobulbaceae:0.0425541504,EF645674.Reductive_bacterial_type_DsrAB._Deltaproteobacteria_supercluster._Proteobacteria._Deltaproteobacteria._Desulfobulbaceae:0.1231351682)97:0.05053671781)63:0.006031630163)95:0.04413021216,(DlbProp2.Reductive_bacterial_type_DsrAB._Deltaproteobacteria_supercluster._Proteobacteria._Deltaproteobacteria._Desulfobulbaceae:0.03204515879,(DlbElon2.Reductive_bacterial_type_DsrAB._Deltaproteobacteria_supercluster._Proteobacteria._Deltaproteobacteria._Desulfobulbaceae:0.01158338664,DlbElon3.Reductive_bacterial_type_DsrAB._Deltaproteobacteria_supercluster._Proteobacteria._Deltaproteobacteria._Desulfobulbaceae:0.04401472814)59:0.006574780544)100:0.05513287932)85:0.03456389499)95:0.04228642081)100:0.1090950305)49:0.03675101959)100:0.08772767074)58:0.03297952983)90:0.04882020187)98:0.08899885063,((UncS1627.Reductive_bacterial_type_DsrAB._Deltaproteobacteria_supercluster._Proteobacteria._Deltaproteobacteria._Desulfobulbaceae:0.1500434372,(UncSu274.Reductive_bacterial_type_DsrAB._Deltaproteobacteria_supercluster._Proteobacteria._Deltaproteobacteria._Desulfobulbaceae:0.04587912317,Bv6AaBa5.Reductive_bacterial_type_DsrAB._Deltaproteobacteria_supercluster._Proteobacteria._Deltaproteobacteria._Desulfobulbaceae:0.06873578154)100:0.07762167124)71:0.04532871886,((Desulfobacterales.bacterium.CG2_30_60_27:0.1570579567,(entry73y.Reductive_bacterial_type_DsrAB._Deltaproteobacteria_supercluster._Proteobacteria._Deltaproteobacteria._Desulfobulbaceae:0.205278402,(UncS1647.Reductive_bacterial_type_DsrAB._Deltaproteobacteria_supercluster._Proteobacteria._Deltaproteobacteria._Desulfobulbaceae:0.1246879619,UncS1644.Reductive_bacterial_type_DsrAB._Deltaproteobacteria_supercluster._Proteobacteria._Deltaproteobacteria._Desulfobulbaceae:0.05422945446)100:0.1270166278)97:0.06968639788)29:0.0259480698,((Deltaproteobacteria.bacterium.RIFOXYD12_FULL_56_24:0.04118305502,(Deltaproteobacteria.bacterium.RIFOXYD12_FULL_55_16:0.01794796943,Deltaproteobacteria.bacterium.RIFOXYD12_FULL_53_23:0.0159555045)99:0.03019161979)99:0.03709276562,(UncS1608.Reductive_bacterial_type_DsrAB._Deltaproteobacteria_supercluster._Proteobacteria._Deltaproteobacteria._Desulfobulbaceae:0.03119088683,UncS1624.Reductive_bacterial_type_DsrAB._Deltaproteobacteria_supercluster._Proteobacteria._Deltaproteobacteria._Desulfobulbaceae:0.02444187425)100:0.05846763146)100:0.09123709076)35:0.02789181451)54:0.02377896451)76:0.04561398907)90:0.03378495312)100:0.175621409,UncS1625.Reductive_bacterial_type_DsrAB._Deltaproteobacteria_supercluster._Unclassified._Unclassified._Unclassified:0.3716060643)30:0.06026495828)43:0.06778628765,(((((Af0ScI32.Reductive_bacterial_type_DsrAB._Deltaproteobacteria_supercluster._Unclassified._Unclassified._Unclassified:0.003173056818,Af0ScI25.Reductive_bacterial_type_DsrAB._Deltaproteobacteria_supercluster._Unclassified._Unclassified._Unclassified:0.004160253183)100:0.07150652908,Deltaproteobacteria.bacterium.RBG_13_43_22:0.07580069955)100:0.1257696508,((((UncSu225.Reductive_bacterial_type_DsrAB._Deltaproteobacteria_supercluster._Unclassified._Unclassified._Unclassified:0.03631425264,UncSu226.Reductive_bacterial_type_DsrAB._Deltaproteobacteria_supercluster._Unclassified._Unclassified._Unclassified:0.0413772274)100:0.07827383632,((UncSu224.Reductive_bacterial_type_DsrAB._Deltaproteobacteria_supercluster._Unclassified._Unclassified._Unclassified:0.02187627726,(UncSu223.Reductive_bacterial_type_DsrAB._Deltaproteobacteria_supercluster._Unclassified._Unclassified._Unclassified:0.02542012496,UncSu222.Reductive_bacterial_type_DsrAB._Deltaproteobacteria_supercluster._Unclassified._Unclassified._Unclassified:0.02182046884)58:0.01516925183)100:0.08263370722,(((EU496888.Reductive_bacterial_type_DsrAB._Deltaproteobacteria_supercluster._Unclassified._Unclassified._Unclassified:0.01874749941,UncSu230.Reductive_bacterial_type_DsrAB._Deltaproteobacteria_supercluster._Unclassified._Unclassified._Unclassified:0.01925690364)47:0.006957785169,((UncSu228.Reductive_bacterial_type_DsrAB._Deltaproteobacteria_supercluster._Unclassified._Unclassified._Unclassified:0.02388769051,Af1t0y00.Reductive_bacterial_type_DsrAB._Deltaproteobacteria_supercluster._Unclassified._Unclassified._Unclassified:0.04304195141)36:0.002197118883,UncSu231.Reductive_bacterial_type_DsrAB._Deltaproteobacteria_supercluster._Unclassified._Unclassified._Unclassified:0.03556271461)32:0.005449233573)63:0.01479207626,(UncSu229.Reductive_bacterial_type_DsrAB._Deltaproteobacteria_supercluster._Unclassified._Unclassified._Unclassified:0.008913553691,UncSu227.Reductive_bacterial_type_DsrAB._Deltaproteobacteria_supercluster._Unclassified._Unclassified._Unclassified:0.0172793723)98:0.02353133638)98:0.04628038159)92:0.05040816279)96:0.05282337303,(UncSu220.Reductive_bacterial_type_DsrAB._Deltaproteobacteria_supercluster._Unclassified._Unclassified._Unclassified:0.1775835817,(UncSu221.Reductive_bacterial_type_DsrAB._Deltaproteobacteria_supercluster._Unclassified._Unclassified._Unclassified:0.09019521111,((UncS1912.Reductive_bacterial_type_DsrAB._Deltaproteobacteria_supercluster._Unclassified._Unclassified._Unclassified:0.2018247975,(((Bv6AaBay.Reductive_bacterial_type_DsrAB._Deltaproteobacteria_supercluster._Unclassified._Unclassified._Unclassified:0.1578142884,BlackSe6.Reductive_bacterial_type_DsrAB._Deltaproteobacteria_supercluster._Unclassified._Unclassified._Unclassified:0.1454189461)95:0.05211255957,BlackS19.Reductive_bacterial_type_DsrAB._Deltaproteobacteria_supercluster._Unclassified._Unclassified._Unclassified:0.03121732024)57:0.02782600842,(EU496885.Reductive_bacterial_type_DsrAB._Deltaproteobacteria_supercluster._Unclassified._Unclassified._Unclassified:0.04872656164,UncS1730.Reductive_bacterial_type_DsrAB._Deltaproteobacteria_supercluster._Unclassified._Unclassified._Unclassified:0.02217595631)87:0.01582167665)80:0.03290845835)87:0.07384512077,UncSu219.Reductive_bacterial_type_DsrAB._Deltaproteobacteria_supercluster._Unclassified._Unclassified._Unclassified:0.04456710043)62:0.06016779884)34:0.02213626903)88:0.07182414706)49:0.04220434133,(((((DldButy2.Reductive_bacterial_type_DsrAB._Deltaproteobacteria_supercluster._Proteobacteria._Deltaproteobacteria._Desulfobacteraceae:0.1370115289,(UncS1649.Reductive_bacterial_type_DsrAB._Deltaproteobacteria_supercluster._Proteobacteria._Deltaproteobacteria._Desulfobacteraceae:0.001814455892,UncS1606.Reductive_bacterial_type_DsrAB._Deltaproteobacteria_supercluster._Proteobacteria._Deltaproteobacteria._Desulfobacteraceae:0.005497225055)100:0.1361738271)22:0.02445176339,((((((SltBac22.Reductive_bacterial_type_DsrAB._Deltaproteobacteria_supercluster._Proteobacteria._Deltaproteobacteria._Desulfobacteraceae:0.2170698548,(CP001322.Reductive_bacterial_type_DsrAB._Deltaproteobacteria_supercluster._Proteobacteria._Deltaproteobacteria._Desulfobacteraceae:1.0000005e-06,DtlAlip3.Reductive_bacterial_type_DsrAB._Deltaproteobacteria_supercluster._Proteobacteria._Deltaproteobacteria._Desulfobacteraceae:1.0000005e-06)99:1.0000005e-06)97:0.02258600164,DllAlke3.Reductive_bacterial_type_DsrAB._Deltaproteobacteria_supercluster._Proteobacteria._Deltaproteobacteria._Desulfobacteraceae:0.01595221111)100:0.1632651905,FM212318.Reductive_bacterial_type_DsrAB._Deltaproteobacteria_supercluster._Proteobacteria._Deltaproteobacteria._Desulfobacteraceae:0.1140147303)54:0.03712838916,(CanDesu2.Reductive_bacterial_type_DsrAB._Deltaproteobacteria_supercluster._Proteobacteria._Deltaproteobacteria._Desulfobacteraceae:1.0000005e-06,DstOleov.Reductive_bacterial_type_DsrAB._Deltaproteobacteria_supercluster._Proteobacteria._Deltaproteobacteria._Desulfobacteraceae:0.01791061812)100:0.213630451)13:0.0276440699,((UncSu245.Reductive_bacterial_type_DsrAB._Deltaproteobacteria_supercluster._Proteobacteria._Deltaproteobacteria._Desulfobacteraceae:0.1396997494,((SlmClo27.Reductive_bacterial_type_DsrAB._Deltaproteobacteria_supercluster._Proteobacteria._Deltaproteobacteria._Desulfobacteraceae:0.05740189861,(FM212283.Reductive_bacterial_type_DsrAB._Deltaproteobacteria_supercluster._Proteobacteria._Deltaproteobacteria._Desulfobacteraceae:0.03657412826,SlmClo32.Reductive_bacterial_type_DsrAB._Deltaproteobacteria_supercluster._Proteobacteria._Deltaproteobacteria._Desulfobacteraceae:0.007900873347)100:0.05112850078)100:0.06954194533,(GU288611.Reductive_bacterial_type_DsrAB._Deltaproteobacteria_supercluster._Proteobacteria._Deltaproteobacteria._Desulfobacteraceae:0.2973051447,(Deltaproteobacteria.bacterium.CG1_02_45_11:0.06533718984,((((JQ304756.Reductive_bacterial_type_DsrAB._Deltaproteobacteria_supercluster._Proteobacteria._Deltaproteobacteria._Desulfobacteraceae:0.08661695298,(Bv6AaBa3.Reductive_bacterial_type_DsrAB._Deltaproteobacteria_supercluster._Proteobacteria._Deltaproteobacteria._Desulfobacteraceae:0.09147773762,BlackS11.Reductive_bacterial_type_DsrAB._Deltaproteobacteria_supercluster._Proteobacteria._Deltaproteobacteria._Desulfobacteraceae:0.05944129582)22:0.01397415746)20:0.01788836783,((Bs4cyy00.Reductive_bacterial_type_DsrAB._Deltaproteobacteria_supercluster._Proteobacteria._Deltaproteobacteria._Desulfobacteraceae:0.04779983801,(JN798928.Reductive_bacterial_type_DsrAB._Deltaproteobacteria_supercluster._Proteobacteria._Deltaproteobacteria._Desulfobacteraceae:0.04736411634,JN798933.Reductive_bacterial_type_DsrAB._Deltaproteobacteria_supercluster._Proteobacteria._Deltaproteobacteria._Desulfobacteraceae:0.03016304267)72:0.01502572071)43:0.005675950227,SlmClo28.Reductive_bacterial_type_DsrAB._Deltaproteobacteria_supercluster._Proteobacteria._Deltaproteobacteria._Desulfobacteraceae:0.06923968435)51:0.01145465099)22:0.01959353666,FM212310.Reductive_bacterial_type_DsrAB._Deltaproteobacteria_supercluster._Proteobacteria._Deltaproteobacteria._Desulfobacteraceae:0.1159270335)29:0.01795518974,JN798934.Reductive_bacterial_type_DsrAB._Deltaproteobacteria_supercluster._Proteobacteria._Deltaproteobacteria._Desulfobacteraceae:0.2380870078)21:0.0174031485)71:0.04396621548)23:0.01256145503)9:0.02613765709)4:0.0217243753,((((((UncSu238.Reductive_bacterial_type_DsrAB._Deltaproteobacteria_supercluster._Proteobacteria._Deltaproteobacteria._Desulfobacteraceae:0.02571590086,Af1t0y36.Reductive_bacterial_type_DsrAB._Deltaproteobacteria_supercluster._Proteobacteria._Deltaproteobacteria._Desulfobacteraceae:0.04986865887)100:0.03410114023,UncSu237.Reductive_bacterial_type_DsrAB._Deltaproteobacteria_supercluster._Proteobacteria._Deltaproteobacteria._Desulfobacteraceae:0.030496703)100:0.08683502032,(UncSu240.Reductive_bacterial_type_DsrAB._Deltaproteobacteria_supercluster._Proteobacteria._Deltaproteobacteria._Desulfobacteraceae:0.07369029009,UncSu239.Reductive_bacterial_type_DsrAB._Deltaproteobacteria_supercluster._Proteobacteria._Deltaproteobacteria._Desulfobacteraceae:0.0504658317)78:0.03434745128)47:0.03738041497,((Af1t0y06.Reductive_bacterial_type_DsrAB._Deltaproteobacteria_supercluster._Proteobacteria._Deltaproteobacteria._Desulfobacteraceae:0.03965727885,UncSu236.Reductive_bacterial_type_DsrAB._Deltaproteobacteria_supercluster._Proteobacteria._Deltaproteobacteria._Desulfobacteraceae:0.007026668838)100:0.08026241455,(UncS2058.Reductive_bacterial_type_DsrAB._Deltaproteobacteria_supercluster._Proteobacteria._Deltaproteobacteria._Desulfobacteraceae:0.08376848932,Af1t0y10.Reductive_bacterial_type_DsrAB._Deltaproteobacteria_supercluster._Proteobacteria._Deltaproteobacteria._Desulfobacteraceae:0.05213115727)67:0.01575677274)99:0.05128939478)94:0.05071056638,((UncS2005.Reductive_bacterial_type_DsrAB._Deltaproteobacteria_supercluster._Proteobacteria._Deltaproteobacteria._Desulfobacteraceae:0.1285293976,(UncS2057.Reductive_bacterial_type_DsrAB._Deltaproteobacteria_supercluster._Proteobacteria._Deltaproteobacteria._Desulfobacteraceae:0.04707915667,(UncS1672.Reductive_bacterial_type_DsrAB._Deltaproteobacteria_supercluster._Proteobacteria._Deltaproteobacteria._Desulfobacteraceae:0.002363513649,UncS1616.Reductive_bacterial_type_DsrAB._Deltaproteobacteria_supercluster._Proteobacteria._Deltaproteobacteria._Desulfobacteraceae:0.01182155135)100:0.03984245271)63:0.01633398229)49:0.01775221745,(((AtcSed58.Reductive_bacterial_type_DsrAB._Deltaproteobacteria_supercluster._Proteobacteria._Deltaproteobacteria._Desulfobacteraceae:0.08672939614,((Bq7a0Ab4.Reductive_bacterial_type_DsrAB._Deltaproteobacteria_supercluster._Proteobacteria._Deltaproteobacteria._Desulfobacteraceae:0.02171508746,Af1t0y09.Reductive_bacterial_type_DsrAB._Deltaproteobacteria_supercluster._Proteobacteria._Deltaproteobacteria._Desulfobacteraceae:0.002374107502)49:0.002278481857,((AtcSed57.Reductive_bacterial_type_DsrAB._Deltaproteobacteria_supercluster._Proteobacteria._Deltaproteobacteria._Desulfobacteraceae:0.01172363323,HaArctic.Reductive_bacterial_type_DsrAB._Deltaproteobacteria_supercluster._Proteobacteria._Deltaproteobacteria._Desulfobacteraceae:0.04788783196)18:1.0000005e-06,AtcSed70.Reductive_bacterial_type_DsrAB._Deltaproteobacteria_supercluster._Proteobacteria._Deltaproteobacteria._Desulfobacteraceae:0.009949779686)48:0.002494360743)99:0.02327258049)95:0.0282972652,(UncSu242.Reductive_bacterial_type_DsrAB._Deltaproteobacteria_supercluster._Proteobacteria._Deltaproteobacteria._Desulfobacteraceae:0.03920592772,(((JN798935.Reductive_bacterial_type_DsrAB._Deltaproteobacteria_supercluster._Proteobacteria._Deltaproteobacteria._Desulfobacteraceae:0.08156128755,SlmClo23.Reductive_bacterial_type_DsrAB._Deltaproteobacteria_supercluster._Proteobacteria._Deltaproteobacteria._Desulfobacteraceae:0.07228687748)29:0.02097900035,(Af1t0y14.Reductive_bacterial_type_DsrAB._Deltaproteobacteria_supercluster._Proteobacteria._Deltaproteobacteria._Desulfobacteraceae:0.01494206318,Bv6AaB15.Reductive_bacterial_type_DsrAB._Deltaproteobacteria_supercluster._Proteobacteria._Deltaproteobacteria._Desulfobacteraceae:0.1072598818)95:0.004461461649)43:0.05290247494,UncSu241.Reductive_bacterial_type_DsrAB._Deltaproteobacteria_supercluster._Proteobacteria._Deltaproteobacteria._Desulfobacteraceae:0.05747384185)32:0.01231786861)28:0.03305806548)15:0.01968719693,(UncS1664.Reductive_bacterial_type_DsrAB._Deltaproteobacteria_supercluster._Proteobacteria._Deltaproteobacteria._Desulfobacteraceae:0.0023092254,(UncS1648.Reductive_bacterial_type_DsrAB._Deltaproteobacteria_supercluster._Proteobacteria._Deltaproteobacteria._Desulfobacteraceae:0.004666016809,UncS1642.Reductive_bacterial_type_DsrAB._Deltaproteobacteria_supercluster._Proteobacteria._Deltaproteobacteria._Desulfobacteraceae:0.009341477608)20:1.0000005e-06)100:0.08524325169)5:0.02151310202)6:0.02060527331)22:0.04599284978,((((((((DesBact4.Reductive_bacterial_type_DsrAB._Deltaproteobacteria_supercluster._Proteobacteria._Deltaproteobacteria._Desulfohalobiaceae:0.0824030665,DtcSpeci.Reductive_bacterial_type_DsrAB._Deltaproteobacteria_supercluster._Proteobacteria._Deltaproteobacteria._Desulfohalobiaceae:0.1413727585)94:0.06225582332,((JQ519393.Reductive_bacterial_type_DsrAB._Deltaproteobacteria_supercluster._Proteobacteria._Deltaproteobacteria._Desulfohalobiaceae:0.06104000646,(DftHydr2.Reductive_bacterial_type_DsrAB._Deltaproteobacteria_supercluster._Proteobacteria._Deltaproteobacteria._Desulfohalobiaceae:0.0462919746,(JQ519395.Reductive_bacterial_type_DsrAB._Deltaproteobacteria_supercluster._Proteobacteria._Deltaproteobacteria._Desulfohalobiaceae:1.0000005e-06,JQ519394.Reductive_bacterial_type_DsrAB._Deltaproteobacteria_supercluster._Proteobacteria._Deltaproteobacteria._Desulfohalobiaceae:1.0000005e-06)100:0.0314521488)100:0.06562810366)80:0.04279067783,(DlpThio5.Reductive_bacterial_type_DsrAB._Deltaproteobacteria_supercluster._Proteobacteria._Deltaproteobacteria._Desulfohalobiaceae:1.0000005e-06,JQ519392.Reductive_bacterial_type_DsrAB._Deltaproteobacteria_supercluster._Proteobacteria._Deltaproteobacteria._Desulfohalobiaceae:1.0000005e-06)100:0.1237658613)88:0.05082494811)76:0.03444886748,((((UncPr726.Reductive_bacterial_type_DsrAB._Deltaproteobacteria_supercluster._Proteobacteria._Deltaproteobacteria._Desulfohalobiaceae:0.06631447316,(((UncPr727.Reductive_bacterial_type_DsrAB._Deltaproteobacteria_supercluster._Proteobacteria._Deltaproteobacteria._Desulfohalobiaceae:0.05088258378,(DfmUtah2.Reductive_bacterial_type_DsrAB._Deltaproteobacteria_supercluster._Proteobacteria._Deltaproteobacteria._Desulfohalobiaceae:0.02130654633,UncPr728.Reductive_bacterial_type_DsrAB._Deltaproteobacteria_supercluster._Proteobacteria._Deltaproteobacteria._Desulfohalobiaceae:0.002278437374)96:0.02345403673)84:0.02366466081,UncPr732.Reductive_bacterial_type_DsrAB._Deltaproteobacteria_supercluster._Proteobacteria._Deltaproteobacteria._Desulfohalobiaceae:0.04286074635)39:0.008747012213,(UncS1910.Reductive_bacterial_type_DsrAB._Deltaproteobacteria_supercluster._Proteobacteria._Deltaproteobacteria._Desulfohalobiaceae:0.0197059676,((UncPr731.Reductive_bacterial_type_DsrAB._Deltaproteobacteria_supercluster._Proteobacteria._Deltaproteobacteria._Desulfohalobiaceae:0.009431184823,UncPr725.Reductive_bacterial_type_DsrAB._Deltaproteobacteria_supercluster._Proteobacteria._Deltaproteobacteria._Desulfohalobiaceae:0.02193730887)100:0.04834907039,FJ588543.Reductive_bacterial_type_DsrAB._Deltaproteobacteria_supercluster._Proteobacteria._Deltaproteobacteria._Desulfohalobiaceae:0.02349392887)79:0.01733249668)48:0.01789679752)42:0.0272232232)98:0.05672960833,((FJ588541.Reductive_bacterial_type_DsrAB._Deltaproteobacteria_supercluster._Proteobacteria._Deltaproteobacteria._Desulfohalobiaceae:0.02653625068,FJ588537.Reductive_bacterial_type_DsrAB._Deltaproteobacteria_supercluster._Proteobacteria._Deltaproteobacteria._Desulfohalobiaceae:0.02662773266)100:0.1128664785,((FJ588542.Reductive_bacterial_type_DsrAB._Deltaproteobacteria_supercluster._Proteobacteria._Deltaproteobacteria._Desulfohalobiaceae:0.004696116932,(FJ588546.Reductive_bacterial_type_DsrAB._Deltaproteobacteria_supercluster._Proteobacteria._Deltaproteobacteria._Desulfohalobiaceae:1.0000005e-06,FJ588545.Reductive_bacterial_type_DsrAB._Deltaproteobacteria_supercluster._Proteobacteria._Deltaproteobacteria._Desulfohalobiaceae:0.04515771238)90:0.02329018559)99:0.05914422213,(FJ588536.Reductive_bacterial_type_DsrAB._Deltaproteobacteria_supercluster._Proteobacteria._Deltaproteobacteria._Desulfohalobiaceae:0.00250939184,(FJ588540.Reductive_bacterial_type_DsrAB._Deltaproteobacteria_supercluster._Proteobacteria._Deltaproteobacteria._Desulfohalobiaceae:0.0070124612,FJ588538.Reductive_bacterial_type_DsrAB._Deltaproteobacteria_supercluster._Proteobacteria._Deltaproteobacteria._Desulfohalobiaceae:0.01191355486)52:0.002243697317)100:0.1379720061)24:0.02493477134)98:0.05956088854)100:0.1002939321,(DfmRetb3.Reductive_bacterial_type_DsrAB._Deltaproteobacteria_supercluster._Proteobacteria._Deltaproteobacteria._Desulfohalobiaceae:0.004684457563,((UncPr733.Reductive_bacterial_type_DsrAB._Deltaproteobacteria_supercluster._Proteobacteria._Deltaproteobacteria._Desulfohalobiaceae:0.03306712983,DfmRetb4.Reductive_bacterial_type_DsrAB._Deltaproteobacteria_supercluster._Proteobacteria._Deltaproteobacteria._Desulfohalobiaceae:0.09494088676)63:0.008113638746,DshRetba.Reductive_bacterial_type_DsrAB._Deltaproteobacteria_supercluster._Proteobacteria._Deltaproteobacteria._Desulfohalobiaceae:1.0000005e-06)35:0.002602668016)100:0.1566067315)85:0.0435094205,UncPr729.Reductive_bacterial_type_DsrAB._Deltaproteobacteria_supercluster._Proteobacteria._Deltaproteobacteria._Desulfohalobiaceae:0.1962566499)69:0.03125456587)69:0.03149204631,((DscTher4.Reductive_bacterial_type_DsrAB._Deltaproteobacteria_supercluster._Proteobacteria._Deltaproteobacteria._Desulfomicrobiaceae:1.0000005e-06,AH015806.Reductive_bacterial_type_DsrAB._Deltaproteobacteria_supercluster._Proteobacteria._Deltaproteobacteria._Desulfomicrobiaceae:0.00670636393)100:0.1028091338,((EF645675.Reductive_bacterial_type_DsrAB._Deltaproteobacteria_supercluster._Proteobacteria._Deltaproteobacteria._Desulfomicrobiaceae:0.1257396414,(DQ211851.Reductive_bacterial_type_DsrAB._Deltaproteobacteria_supercluster._Proteobacteria._Deltaproteobacteria._Desulfomicrobiaceae:0.05877200385,(EF645676.Reductive_bacterial_type_DsrAB._Deltaproteobacteria_supercluster._Proteobacteria._Deltaproteobacteria._Desulfomicrobiaceae:0.04568334732,(EF645670.Reductive_bacterial_type_DsrAB._Deltaproteobacteria_supercluster._Proteobacteria._Deltaproteobacteria._Desulfomicrobiaceae:0.009323786651,((HQ640658.Reductive_bacterial_type_DsrAB._Deltaproteobacteria_supercluster._Proteobacteria._Deltaproteobacteria._Desulfomicrobiaceae:0.0045772857,EF645673.Reductive_bacterial_type_DsrAB._Deltaproteobacteria_supercluster._Proteobacteria._Deltaproteobacteria._Desulfomicrobiaceae:0.006893039351)100:0.009376368555,EF645672.Reductive_bacterial_type_DsrAB._Deltaproteobacteria_supercluster._Proteobacteria._Deltaproteobacteria._Desulfomicrobiaceae:0.01853957433)25:0.002096885199)36:0.006894791352)73:0.01427473459)72:0.01377897542)56:0.02787867044,((((UncS1629.Reductive_bacterial_type_DsrAB._Deltaproteobacteria_supercluster._Proteobacteria._Deltaproteobacteria._Desulfomicrobiaceae:0.00679840713,UncS1659.Reductive_bacterial_type_DsrAB._Deltaproteobacteria_supercluster._Proteobacteria._Deltaproteobacteria._Desulfomicrobiaceae:0.002258346613)57:0.002274621909,UncS1637.Reductive_bacterial_type_DsrAB._Deltaproteobacteria_supercluster._Proteobacteria._Deltaproteobacteria._Desulfomicrobiaceae:1.0000005e-06)22:1.0000005e-06,UncS1605.Reductive_bacterial_type_DsrAB._Deltaproteobacteria_supercluster._Proteobacteria._Deltaproteobacteria._Desulfomicrobiaceae:0.009049923765)100:0.04669409764,(((DscEsca2.Reductive_bacterial_type_DsrAB._Deltaproteobacteria_supercluster._Proteobacteria._Deltaproteobacteria._Desulfomicrobiaceae:1.0000005e-06,AM493693.Reductive_bacterial_type_DsrAB._Deltaproteobacteria_supercluster._Proteobacteria._Deltaproteobacteria._Desulfomicrobiaceae:0.02755994643)99:0.0100389867,((AM493691.Reductive_bacterial_type_DsrAB._Deltaproteobacteria_supercluster._Proteobacteria._Deltaproteobacteria._Desulfomicrobiaceae:0.01690618933,(FJ948559.Reductive_bacterial_type_DsrAB._Deltaproteobacteria_supercluster._Proteobacteria._Deltaproteobacteria._Desulfomicrobiaceae:0.002228767918,UncD1081.Reductive_bacterial_type_DsrAB._Deltaproteobacteria_supercluster._Proteobacteria._Deltaproteobacteria._Desulfomicrobiaceae:0.007092636346)100:0.02357227543)95:0.01275797124,((DscApsh6.Reductive_bacterial_type_DsrAB._Deltaproteobacteria_supercluster._Proteobacteria._Deltaproteobacteria._Desulfomicrobiaceae:1.0000005e-06,(DscApsh8.Reductive_bacterial_type_DsrAB._Deltaproteobacteria_supercluster._Proteobacteria._Deltaproteobacteria._Desulfomicrobiaceae:1.0000005e-06,(DscApsh7.Reductive_bacterial_type_DsrAB._Deltaproteobacteria_supercluster._Proteobacteria._Deltaproteobacteria._Desulfomicrobiaceae:1.0000005e-06,AF420281.Reductive_bacterial_type_DsrAB._Deltaproteobacteria_supercluster._Proteobacteria._Deltaproteobacteria._Desulfomicrobiaceae:1.0000005e-06)46:1.0000005e-06)69:1.0000005e-06)65:1.0000005e-06,((DscBacu5.Reductive_bacterial_type_DsrAB._Deltaproteobacteria_supercluster._Proteobacteria._Deltaproteobacteria._Desulfomicrobiaceae:0.01149616578,(DscBacu6.Reductive_bacterial_type_DsrAB._Deltaproteobacteria_supercluster._Proteobacteria._Deltaproteobacteria._Desulfomicrobiaceae:0.004583530062,DscNorv2.Reductive_bacterial_type_DsrAB._Deltaproteobacteria_supercluster._Proteobacteria._Deltaproteobacteria._Desulfomicrobiaceae:0.002282192979)73:0.002230817569)67:0.006875747912,DscMace2.Reductive_bacterial_type_DsrAB._Deltaproteobacteria_supercluster._Proteobacteria._Deltaproteobacteria._Desulfomicrobiaceae:1.0000005e-06)59:0.004566437279)85:0.01735225919)60:0.004253844491)84:0.02946620792,((DscOral6.Reductive_bacterial_type_DsrAB._Deltaproteobacteria_supercluster._Proteobacteria._Deltaproteobacteria._Desulfomicrobiaceae:0.007156702654,Af8Tooth.Reductive_bacterial_type_DsrAB._Deltaproteobacteria_supercluster._Proteobacteria._Deltaproteobacteria._Desulfomicrobiaceae:0.006970045681)35:1.0000005e-06,Af8Toot7.Reductive_bacterial_type_DsrAB._Deltaproteobacteria_supercluster._Proteobacteria._Deltaproteobacteria._Desulfomicrobiaceae:0.006951475189)100:0.06803366575)33:0.0239072521)39:0.01287928665)61:0.04945173165)100:0.1492471774)77:0.07125088689,((DlnLacu3.Reductive_bacterial_type_DsrAB._Deltaproteobacteria_supercluster._Proteobacteria._Deltaproteobacteria._Desulfonatronumaceae:0.01805764228,((HQ659546.Reductive_bacterial_type_DsrAB._Deltaproteobacteria_supercluster._Proteobacteria._Deltaproteobacteria._Desulfonatronumaceae:0.02827398697,(HQ659547.Reductive_bacterial_type_DsrAB._Deltaproteobacteria_supercluster._Proteobacteria._Deltaproteobacteria._Desulfonatronumaceae:0.01921615494,HQ659545.Reductive_bacterial_type_DsrAB._Deltaproteobacteria_supercluster._Proteobacteria._Deltaproteobacteria._Desulfonatronumaceae:0.01081004476)58:0.02299871628)78:0.03555170269,JQ519396.Reductive_bacterial_type_DsrAB._Deltaproteobacteria_supercluster._Proteobacteria._Deltaproteobacteria._Desulfonatronumaceae:0.09430355792)7:0.01375005895)100:0.3628840042,((((DslDes24.Reductive_bacterial_type_DsrAB._Deltaproteobacteria_supercluster._Proteobacteria._Deltaproteobacteria._Desulfovibrionaceae:0.2809613042,(DsvBast3.Reductive_bacterial_type_DsrAB._Deltaproteobacteria_supercluster._Proteobacteria._Deltaproteobacteria._Desulfovibrionaceae:0.06862883082,((CP001649.Reductive_bacterial_type_DsrAB._Deltaproteobacteria_supercluster._Proteobacteria._Deltaproteobacteria._Desulfovibrionaceae:0.0217286377,EU350982.Reductive_bacterial_type_DsrAB._Deltaproteobacteria_supercluster._Proteobacteria._Deltaproteobacteria._Desulfovibrionaceae:0.02001675272)68:0.03082738799,(DfvZoste.Reductive_bacterial_type_DsrAB._Deltaproteobacteria_supercluster._Proteobacteria._Deltaproteobacteria._Desulfovibrionaceae:0.02498661542,DsvHydr2.Reductive_bacterial_type_DsrAB._Deltaproteobacteria_supercluster._Proteobacteria._Deltaproteobacteria._Desulfovibrionaceae:0.03189260671)66:0.01809283636)100:0.07212184112)100:0.134512676)34:0.03825122693,(((DslAmin2.Reductive_bacterial_type_DsrAB._Deltaproteobacteria_supercluster._Proteobacteria._Deltaproteobacteria._Desulfovibrionaceae:0.02711952268,UncS2021.Reductive_bacterial_type_DsrAB._Deltaproteobacteria_supercluster._Proteobacteria._Deltaproteobacteria._Desulfovibrionaceae:0.02661603214)100:0.1019001856,(Desulfovibrionaceae.bacterium.CG1_02_65_16:0.05588300031,(entry736.Reductive_bacterial_type_DsrAB._Deltaproteobacteria_supercluster._Proteobacteria._Deltaproteobacteria._Desulfovibrionaceae:0.0765474634,(Desulfovibrionales.bacterium.GWA2_65_9:0.1090557041,UncS1737.Reductive_bacterial_type_DsrAB._Deltaproteobacteria_supercluster._Proteobacteria._Deltaproteobacteria._Desulfovibrionaceae:0.08583929417)24:0.02350355727)41:0.0191074365)100:0.1144921154)91:0.07012323973,((((DsvOxyc4.Reductive_bacterial_type_DsrAB._Deltaproteobacteria_supercluster._Proteobacteria._Deltaproteobacteria._Desulfovibrionaceae:0.02076499492,DslHalo5.Reductive_bacterial_type_DsrAB._Deltaproteobacteria_supercluster._Proteobacteria._Deltaproteobacteria._Desulfovibrionaceae:0.05379084416)100:0.108139837,((EU350986.Reductive_bacterial_type_DsrAB._Deltaproteobacteria_supercluster._Proteobacteria._Deltaproteobacteria._Desulfovibrionaceae:1.0000005e-06,EU350973.Reductive_bacterial_type_DsrAB._Deltaproteobacteria_supercluster._Proteobacteria._Deltaproteobacteria._Desulfovibrionaceae:1.0000005e-06)85:0.004739999548,EU350970.Reductive_bacterial_type_DsrAB._Deltaproteobacteria_supercluster._Proteobacteria._Deltaproteobacteria._Desulfovibrionaceae:1.0000005e-06)100:0.0762287997)93:0.04109239621,((DQ211848.Reductive_bacterial_type_DsrAB._Deltaproteobacteria_supercluster._Proteobacteria._Deltaproteobacteria._Desulfovibrionaceae:0.01322566252,((DQ211847.Reductive_bacterial_type_DsrAB._Deltaproteobacteria_supercluster._Proteobacteria._Deltaproteobacteria._Desulfovibrionaceae:0.03444457574,DQ211846.Reductive_bacterial_type_DsrAB._Deltaproteobacteria_supercluster._Proteobacteria._Deltaproteobacteria._Desulfovibrionaceae:0.03100415815)97:0.02154322504,(JX849143.Reductive_bacterial_type_DsrAB._Deltaproteobacteria_supercluster._Proteobacteria._Deltaproteobacteria._Desulfovibrionaceae:0.02240757888,(CP003220.Reductive_bacterial_type_DsrAB._Deltaproteobacteria_supercluster._Proteobacteria._Deltaproteobacteria._Desulfovibrionaceae:0.01612298211,EU350971.Reductive_bacterial_type_DsrAB._Deltaproteobacteria_supercluster._Proteobacteria._Deltaproteobacteria._Desulfovibrionaceae:0.02150207898)99:0.01120853161)96:0.02105976395)98:0.02046725133)100:0.09718443207,(DsvPiezo.Reductive_bacterial_type_DsrAB._Deltaproteobacteria_supercluster._Proteobacteria._Deltaproteobacteria._Desulfovibrionaceae:0.07637869383,(CP002431.Reductive_bacterial_type_DsrAB._Deltaproteobacteria_supercluster._Proteobacteria._Deltaproteobacteria._Desulfovibrionaceae:0.002879649388,DslAesp3.Reductive_bacterial_type_DsrAB._Deltaproteobacteria_supercluster._Proteobacteria._Deltaproteobacteria._Desulfovibrionaceae:0.01226020904)100:0.07363585155)100:0.1185341756)96:0.06024979229)95:0.05349923629,(DslLong2.Reductive_bacterial_type_DsrAB._Deltaproteobacteria_supercluster._Proteobacteria._Deltaproteobacteria._Desulfovibrionaceae:0.1468077688,((EU350978.Reductive_bacterial_type_DsrAB._Deltaproteobacteria_supercluster._Proteobacteria._Deltaproteobacteria._Desulfovibrionaceae:0.004676970694,EU350975.Reductive_bacterial_type_DsrAB._Deltaproteobacteria_supercluster._Proteobacteria._Deltaproteobacteria._Desulfovibrionaceae:1.0000005e-06)54:1.0000005e-06,EU350983.Reductive_bacterial_type_DsrAB._Deltaproteobacteria_supercluster._Proteobacteria._Deltaproteobacteria._Desulfovibrionaceae:0.004680749878)100:0.1475995445)62:0.03974205708)96:0.06966268606)85:0.08904340852)20:0.03669857677,(((CP003221.Reductive_bacterial_type_DsrAB._Deltaproteobacteria_supercluster._Proteobacteria._Deltaproteobacteria._Desulfovibrionaceae:1.0000005e-06,(EU716165.Reductive_bacterial_type_DsrAB._Deltaproteobacteria_supercluster._Proteobacteria._Deltaproteobacteria._Desulfovibrionaceae:0.0254668465,DslAfri4.Reductive_bacterial_type_DsrAB._Deltaproteobacteria_supercluster._Proteobacteria._Deltaproteobacteria._Desulfovibrionaceae:0.06853583044)35:0.003226722764)100:0.2130564956,(DsvSp235.Reductive_bacterial_type_DsrAB._Deltaproteobacteria_supercluster._Proteobacteria._Deltaproteobacteria._Desulfovibrionaceae:0.1058855151,(AY864856.Reductive_bacterial_type_DsrAB._Deltaproteobacteria_supercluster._Proteobacteria._Deltaproteobacteria._Desulfovibrionaceae:0.05549432142,DsvAlka5.Reductive_bacterial_type_DsrAB._Deltaproteobacteria_supercluster._Proteobacteria._Deltaproteobacteria._Desulfovibrionaceae:0.009528789941)99:0.06110374909)100:0.1737201157)93:0.1116076101,((DslGabo2.Reductive_bacterial_type_DsrAB._Deltaproteobacteria_supercluster._Proteobacteria._Deltaproteobacteria._Desulfovibrionaceae:0.1873593003,(((JQ031012.Reductive_bacterial_type_DsrAB._Deltaproteobacteria_supercluster._Proteobacteria._Deltaproteobacteria._Desulfovibrionaceae:0.03072771161,(FN557162.Reductive_bacterial_type_DsrAB._Deltaproteobacteria_supercluster._Proteobacteria._Deltaproteobacteria._Desulfovibrionaceae:0.07025674559,(((GU288618.Reductive_bacterial_type_DsrAB._Deltaproteobacteria_supercluster._Proteobacteria._Deltaproteobacteria._Desulfovibrionaceae:0.03800225427,(GU288615.Reductive_bacterial_type_DsrAB._Deltaproteobacteria_supercluster._Proteobacteria._Deltaproteobacteria._Desulfovibrionaceae:0.0960000046,GU288614.Reductive_bacterial_type_DsrAB._Deltaproteobacteria_supercluster._Proteobacteria._Deltaproteobacteria._Desulfovibrionaceae:0.00303142221)100:0.02148125255)100:0.07545467708,DsvSp234.Reductive_bacterial_type_DsrAB._Deltaproteobacteria_supercluster._Proteobacteria._Deltaproteobacteria._Desulfovibrionaceae:0.06939039767)44:0.02870437274,(AY749039.Reductive_bacterial_type_DsrAB._Deltaproteobacteria_supercluster._Proteobacteria._Deltaproteobacteria._Desulfovibrionaceae:0.0287442479,((DslCarb3.Reductive_bacterial_type_DsrAB._Deltaproteobacteria_supercluster._Proteobacteria._Deltaproteobacteria._Desulfovibrionaceae:0.009104450509,AP010904.Reductive_bacterial_type_DsrAB._Deltaproteobacteria_supercluster._Proteobacteria._Deltaproteobacteria._Desulfovibrionaceae:1.0000005e-06)81:1.0000005e-06,(DslBurk3.Reductive_bacterial_type_DsrAB._Deltaproteobacteria_supercluster._Proteobacteria._Deltaproteobacteria._Desulfovibrionaceae:0.004622654343,DslBurk2.Reductive_bacterial_type_DsrAB._Deltaproteobacteria_supercluster._Proteobacteria._Deltaproteobacteria._Desulfovibrionaceae:1.0000005e-06)88:0.004493606785)99:0.01984777244)53:0.01147432234)18:0.01147360145)17:0.01762259661)56:0.02400626092,((HQ640656.Reductive_bacterial_type_DsrAB._Deltaproteobacteria_supercluster._Proteobacteria._Deltaproteobacteria._Desulfovibrionaceae:0.03669308042,(DslFruc3.Reductive_bacterial_type_DsrAB._Deltaproteobacteria_supercluster._Proteobacteria._Deltaproteobacteria._Desulfovibrionaceae:0.02802596318,(DslFruc2.Reductive_bacterial_type_DsrAB._Deltaproteobacteria_supercluster._Proteobacteria._Deltaproteobacteria._Desulfovibrionaceae:1.0000005e-06,DsvFruc5.Reductive_bacterial_type_DsrAB._Deltaproteobacteria_supercluster._Proteobacteria._Deltaproteobacteria._Desulfovibrionaceae:1.0000005e-06)39:1.0000005e-06)100:0.03323521303)19:0.008576433743,(UncS2019.Reductive_bacterial_type_DsrAB._Deltaproteobacteria_supercluster._Proteobacteria._Deltaproteobacteria._Desulfovibrionaceae:0.05395699349,((DQ211845.Reductive_bacterial_type_DsrAB._Deltaproteobacteria_supercluster._Proteobacteria._Deltaproteobacteria._Desulfovibrionaceae:1.0000005e-06,HQ640655.Reductive_bacterial_type_DsrAB._Deltaproteobacteria_supercluster._Proteobacteria._Deltaproteobacteria._Desulfovibrionaceae:0.009825932124)97:0.02660077538,HQ640657.Reductive_bacterial_type_DsrAB._Deltaproteobacteria_supercluster._Proteobacteria._Deltaproteobacteria._Desulfovibrionaceae:0.01448139244)76:0.02028163835)82:0.02327602031)62:0.02100789132)100:0.2014332686,DsvGiga4.Reductive_bacterial_type_DsrAB._Deltaproteobacteria_supercluster._Proteobacteria._Deltaproteobacteria._Desulfovibrionaceae:0.197199616)37:0.04007229508)55:0.05357685663,(((DslCune3.Reductive_bacterial_type_DsrAB._Deltaproteobacteria_supercluster._Proteobacteria._Deltaproteobacteria._Desulfovibrionaceae:0.2060856584,((BilWads6.Reductive_bacterial_type_DsrAB._Deltaproteobacteria_supercluster._Proteobacteria._Deltaproteobacteria._Desulfovibrionaceae:1.0000005e-06,BilSpec3.Reductive_bacterial_type_DsrAB._Deltaproteobacteria_supercluster._Proteobacteria._Deltaproteobacteria._Desulfovibrionaceae:0.002274697036)100:0.1228718484,(((DslPige2.Reductive_bacterial_type_DsrAB._Deltaproteobacteria_supercluster._Proteobacteria._Deltaproteobacteria._Desulfovibrionaceae:0.004789347587,(DslPige3.Reductive_bacterial_type_DsrAB._Deltaproteobacteria_supercluster._Proteobacteria._Deltaproteobacteria._Desulfovibrionaceae:1.0000005e-06,DslPige4.Reductive_bacterial_type_DsrAB._Deltaproteobacteria_supercluster._Proteobacteria._Deltaproteobacteria._Desulfovibrionaceae:1.0000005e-06)100:0.002204713938)100:0.05331610784,((entry118.Reductive_bacterial_type_DsrAB._Deltaproteobacteria_supercluster._Proteobacteria._Deltaproteobacteria._Desulfovibrionaceae:0.1246147318,(AB444073.Reductive_bacterial_type_DsrAB._Deltaproteobacteria_supercluster._Proteobacteria._Deltaproteobacteria._Desulfovibrionaceae:1.0000005e-06,AB444072.Reductive_bacterial_type_DsrAB._Deltaproteobacteria_supercluster._Proteobacteria._Deltaproteobacteria._Desulfovibrionaceae:1.0000005e-06)100:0.08425703367)95:0.03202648948,(DsvSp233.Reductive_bacterial_type_DsrAB._Deltaproteobacteria_supercluster._Proteobacteria._Deltaproteobacteria._Desulfovibrionaceae:0.04119910107,(DsvSp230.Reductive_bacterial_type_DsrAB._Deltaproteobacteria_supercluster._Proteobacteria._Deltaproteobacteria._Desulfovibrionaceae:0.002206854069,DsvSp231.Reductive_bacterial_type_DsrAB._Deltaproteobacteria_supercluster._Proteobacteria._Deltaproteobacteria._Desulfovibrionaceae:1.0000005e-06)100:0.03605992315)100:0.05715758224)69:0.02250908776)81:0.02031124292,(((CP001358.Reductive_bacterial_type_DsrAB._Deltaproteobacteria_supercluster._Proteobacteria._Deltaproteobacteria._Desulfovibrionaceae:1.0000005e-06,DslDes17.Reductive_bacterial_type_DsrAB._Deltaproteobacteria_supercluster._Proteobacteria._Deltaproteobacteria._Desulfovibrionaceae:0.009182170921)99:0.02785679807,((DslInte4.Reductive_bacterial_type_DsrAB._Deltaproteobacteria_supercluster._Proteobacteria._Deltaproteobacteria._Desulfovibrionaceae:0.01097503334,(DslInte3.Reductive_bacterial_type_DsrAB._Deltaproteobacteria_supercluster._Proteobacteria._Deltaproteobacteria._Desulfovibrionaceae:0.007200442644,DslAfri3.Reductive_bacterial_type_DsrAB._Deltaproteobacteria_supercluster._Proteobacteria._Deltaproteobacteria._Desulfovibrionaceae:0.003291324354)75:0.02009008548)78:0.01461134397,(UncS2028.Reductive_bacterial_type_DsrAB._Deltaproteobacteria_supercluster._Proteobacteria._Deltaproteobacteria._Desulfovibrionaceae:0.02524183023,DslSimpl.Reductive_bacterial_type_DsrAB._Deltaproteobacteria_supercluster._Proteobacteria._Deltaproteobacteria._Desulfovibrionaceae:0.006466833093)60:0.008068369467)68:0.01694104487)89:0.01438570077,(EF645665.Reductive_bacterial_type_DsrAB._Deltaproteobacteria_supercluster._Proteobacteria._Deltaproteobacteria._Desulfovibrionaceae:0.0140131229,((EF645664.Reductive_bacterial_type_DsrAB._Deltaproteobacteria_supercluster._Proteobacteria._Deltaproteobacteria._Desulfovibrionaceae:0.002286512015,((DslDes13.Reductive_bacterial_type_DsrAB._Deltaproteobacteria_supercluster._Proteobacteria._Deltaproteobacteria._Desulfovibrionaceae:0.009008292127,(DQ092635.Reductive_bacterial_type_DsrAB._Deltaproteobacteria_supercluster._Proteobacteria._Deltaproteobacteria._Desulfovibrionaceae:0.01862982672,EF645666.Reductive_bacterial_type_DsrAB._Deltaproteobacteria_supercluster._Proteobacteria._Deltaproteobacteria._Desulfovibrionaceae:0.006973026614)100:0.04917382401)72:0.008905569347,DQ450464.Reductive_bacterial_type_DsrAB._Deltaproteobacteria_supercluster._Proteobacteria._Deltaproteobacteria._Desulfovibrionaceae:0.0140210518)86:0.0179730142)69:0.00444719518,(UncS2027.Reductive_bacterial_type_DsrAB._Deltaproteobacteria_supercluster._Proteobacteria._Deltaproteobacteria._Desulfovibrionaceae:0.004603560956,EF645667.Reductive_bacterial_type_DsrAB._Deltaproteobacteria_supercluster._Proteobacteria._Deltaproteobacteria._Desulfovibrionaceae:0.004566728235)26:1.0000005e-06)51:0.006628823835)86:0.02013769223)81:0.01221380368)100:0.09078995439)100:0.06380007565)45:0.03906597229,((((UncS1623.Reductive_bacterial_type_DsrAB._Deltaproteobacteria_supercluster._Proteobacteria._Deltaproteobacteria._Desulfovibrionaceae:1.0000005e-06,UncS1628.Reductive_bacterial_type_DsrAB._Deltaproteobacteria_supercluster._Proteobacteria._Deltaproteobacteria._Desulfovibrionaceae:0.002343977838)100:0.1168498835,((DQ211839.Reductive_bacterial_type_DsrAB._Deltaproteobacteria_supercluster._Proteobacteria._Deltaproteobacteria._Desulfovibrionaceae:0.01705239887,(FJ655911.Reductive_bacterial_type_DsrAB._Deltaproteobacteria_supercluster._Proteobacteria._Deltaproteobacteria._Desulfovibrionaceae:0.0156312753,DQ211840.Reductive_bacterial_type_DsrAB._Deltaproteobacteria_supercluster._Proteobacteria._Deltaproteobacteria._Desulfovibrionaceae:0.03237116377)99:0.02341940213)58:0.00801784095,((((DQ211842.Reductive_bacterial_type_DsrAB._Deltaproteobacteria_supercluster._Proteobacteria._Deltaproteobacteria._Desulfovibrionaceae:0.01046344726,DQ211843.Reductive_bacterial_type_DsrAB._Deltaproteobacteria_supercluster._Proteobacteria._Deltaproteobacteria._Desulfovibrionaceae:0.005016837237)96:0.01341641624,(DbmAmino.Reductive_bacterial_type_DsrAB._Deltaproteobacteria_supercluster._Proteobacteria._Deltaproteobacteria._Desulfovibrionaceae:1.0000005e-06,DslSp152.Reductive_bacterial_type_DsrAB._Deltaproteobacteria_supercluster._Proteobacteria._Deltaproteobacteria._Desulfovibrionaceae:1.0000005e-06)99:0.01433551329)37:0.009931518939,DQ211844.Reductive_bacterial_type_DsrAB._Deltaproteobacteria_supercluster._Proteobacteria._Deltaproteobacteria._Desulfovibrionaceae:0.01043413535)45:0.01103223911,DslDes14.Reductive_bacterial_type_DsrAB._Deltaproteobacteria_supercluster._Proteobacteria._Deltaproteobacteria._Desulfovibrionaceae:0.02496373382)69:0.01731308911)100:0.1297160936)99:0.0586691844,(EF052888.Reductive_bacterial_type_DsrAB._Deltaproteobacteria_supercluster._Proteobacteria._Deltaproteobacteria._Desulfovibrionaceae:0.05060158014,(DslDes16.Reductive_bacterial_type_DsrAB._Deltaproteobacteria_supercluster._Proteobacteria._Deltaproteobacteria._Desulfovibrionaceae:1.0000005e-06,DsvAlas8.Reductive_bacterial_type_DsrAB._Deltaproteobacteria_supercluster._Proteobacteria._Deltaproteobacteria._Desulfovibrionaceae:1.0000005e-06)100:1.0000005e-06)100:0.1326036026)81:0.04096629617,((DslSpeci.Reductive_bacterial_type_DsrAB._Deltaproteobacteria_supercluster._Proteobacteria._Deltaproteobacteria._Desulfovibrionaceae:0.00797131802,((UncS2016.Reductive_bacterial_type_DsrAB._Deltaproteobacteria_supercluster._Proteobacteria._Deltaproteobacteria._Desulfovibrionaceae:0.008881772531,((EU127914.Reductive_bacterial_type_DsrAB._Deltaproteobacteria_supercluster._Proteobacteria._Deltaproteobacteria._Desulfovibrionaceae:0.01227126763,DslVulg9.Reductive_bacterial_type_DsrAB._Deltaproteobacteria_supercluster._Proteobacteria._Deltaproteobacteria._Desulfovibrionaceae:0.006868769227)82:0.00835504516,DslSp139.Reductive_bacterial_type_DsrAB._Deltaproteobacteria_supercluster._Proteobacteria._Deltaproteobacteria._Desulfovibrionaceae:0.09542085192)8:1.0000005e-06)91:0.01429833477,(DslTerm2.Reductive_bacterial_type_DsrAB._Deltaproteobacteria_supercluster._Proteobacteria._Deltaproteobacteria._Desulfovibrionaceae:0.002271243152,DslTerm3.Reductive_bacterial_type_DsrAB._Deltaproteobacteria_supercluster._Proteobacteria._Deltaproteobacteria._Desulfovibrionaceae:1.0000005e-06)100:0.01421403657)75:0.005654463215)100:0.08063372346,((DQ826729.Reductive_bacterial_type_DsrAB._Deltaproteobacteria_supercluster._Proteobacteria._Deltaproteobacteria._Desulfovibrionaceae:1.0000005e-06,DslVul10.Reductive_bacterial_type_DsrAB._Deltaproteobacteria_supercluster._Proteobacteria._Deltaproteobacteria._Desulfovibrionaceae:1.0000005e-06)69:1.0000005e-06,(DslVul12.Reductive_bacterial_type_DsrAB._Deltaproteobacteria_supercluster._Proteobacteria._Deltaproteobacteria._Desulfovibrionaceae:1.0000005e-06,DslVul11.Reductive_bacterial_type_DsrAB._Deltaproteobacteria_supercluster._Proteobacteria._Deltaproteobacteria._Desulfovibrionaceae:1.0000005e-06)98:1.0000005e-06)100:0.0772597575)21:0.01733375702)37:0.03999264081)68:0.03869993408,Af2Fjo17.Reductive_bacterial_type_DsrAB._Deltaproteobacteria_supercluster._Proteobacteria._Deltaproteobacteria._Desulfovibrionaceae:0.3189739141)46:0.03482074431)93:0.05411386324)52:0.05461123869)27:0.0340966853,((DsvInop2.Reductive_bacterial_type_DsrAB._Deltaproteobacteria_supercluster._Proteobacteria._Deltaproteobacteria._Desulfovibrionaceae:0.161747443,(UncS2020.Reductive_bacterial_type_DsrAB._Deltaproteobacteria_supercluster._Proteobacteria._Deltaproteobacteria._Desulfovibrionaceae:0.111303554,DsvPute2.Reductive_bacterial_type_DsrAB._Deltaproteobacteria_supercluster._Proteobacteria._Deltaproteobacteria._Desulfovibrionaceae:0.1374801002)100:0.09071613133)100:0.1577775151,((BlackS12.Reductive_bacterial_type_DsrAB._Deltaproteobacteria_supercluster._Proteobacteria._Deltaproteobacteria._Desulfovibrionaceae:0.2589987856,Af2Fjo18.Reductive_bacterial_type_DsrAB._Deltaproteobacteria_supercluster._Proteobacteria._Deltaproteobacteria._Desulfovibrionaceae:0.2278773975)93:0.1119800486,DQ211849.Reductive_bacterial_type_DsrAB._Deltaproteobacteria_supercluster._Proteobacteria._Deltaproteobacteria._Desulfovibrionaceae:0.1816115398)68:0.05530057961)31:0.03608088132)35:0.03219303343)67:0.04586864103)93:0.1084317484,(DlnIshi4.Reductive_bacterial_type_DsrAB._Deltaproteobacteria_supercluster._Proteobacteria._Deltaproteobacteria._Desulfobacteraceae:0.09457473088,(((BioMet10.Reductive_bacterial_type_DsrAB._Deltaproteobacteria_supercluster._Proteobacteria._Deltaproteobacteria._Desulfobacteraceae:0.01738405692,GU288605.Reductive_bacterial_type_DsrAB._Deltaproteobacteria_supercluster._Proteobacteria._Deltaproteobacteria._Desulfobacteraceae:0.1219655537)99:0.03510742566,(EU350976.Reductive_bacterial_type_DsrAB._Deltaproteobacteria_supercluster._Proteobacteria._Deltaproteobacteria._Desulfobacteraceae:0.008411364928,DlsMult3.Reductive_bacterial_type_DsrAB._Deltaproteobacteria_supercluster._Proteobacteria._Deltaproteobacteria._Desulfobacteraceae:0.05184408513)100:0.04371812845)100:0.06433407285,(DlnLimi2.Reductive_bacterial_type_DsrAB._Deltaproteobacteria_supercluster._Proteobacteria._Deltaproteobacteria._Desulfobacteraceae:0.002365709697,entry92y.Reductive_bacterial_type_DsrAB._Deltaproteobacteria_supercluster._Proteobacteria._Deltaproteobacteria._Desulfobacteraceae:1.0000005e-06)100:0.1037262041)54:0.03367128967)99:0.08534237947)6:0.03366697802,((FM212317.Reductive_bacterial_type_DsrAB._Deltaproteobacteria_supercluster._Proteobacteria._Deltaproteobacteria._Desulfobacteraceae:0.02963308286,FM212312.Reductive_bacterial_type_DsrAB._Deltaproteobacteria_supercluster._Proteobacteria._Deltaproteobacteria._Desulfobacteraceae:0.02862730684)100:0.1113404325,(((((DtlOlef2.Reductive_bacterial_type_DsrAB._Deltaproteobacteria_supercluster._Proteobacteria._Deltaproteobacteria._Desulfobacteraceae:0.02782483631,HE613445.Reductive_bacterial_type_DsrAB._Deltaproteobacteria_supercluster._Proteobacteria._Deltaproteobacteria._Desulfobacteraceae:0.1222636905)100:0.2833255719,DlfGeli2.Reductive_bacterial_type_DsrAB._Deltaproteobacteria_supercluster._Proteobacteria._Deltaproteobacteria._Desulfobacteraceae:0.1525937312)67:0.06353770866,((DeuHalo2.Reductive_bacterial_type_DsrAB._Deltaproteobacteria_supercluster._Proteobacteria._Deltaproteobacteria._Desulfobacteraceae:0.2252931113,DbtSapov.Reductive_bacterial_type_DsrAB._Deltaproteobacteria_supercluster._Proteobacteria._Deltaproteobacteria._Desulfobacteraceae:0.1385795537)90:0.06598566693,DfrCons2.Reductive_bacterial_type_DsrAB._Deltaproteobacteria_supercluster._Proteobacteria._Deltaproteobacteria._Desulfobacteraceae:0.2045865808)35:0.04179459459)78:0.03864026237,(UncSu205.Reductive_bacterial_type_DsrAB._Deltaproteobacteria_supercluster._Proteobacteria._Deltaproteobacteria._Desulfobacteraceae:0.1745879298,(UncS1676.Reductive_bacterial_type_DsrAB._Deltaproteobacteria_supercluster._Proteobacteria._Deltaproteobacteria._Desulfobacteraceae:0.1522095602,((((HydrVe18.Reductive_bacterial_type_DsrAB._Deltaproteobacteria_supercluster._Proteobacteria._Deltaproteobacteria._Desulfobacteraceae:0.04402690806,((HydrVe39.Reductive_bacterial_type_DsrAB._Deltaproteobacteria_supercluster._Proteobacteria._Deltaproteobacteria._Desulfobacteraceae:0.006935011457,HydrVe36.Reductive_bacterial_type_DsrAB._Deltaproteobacteria_supercluster._Proteobacteria._Deltaproteobacteria._Desulfobacteraceae:0.009198639204)100:0.01277399235,((HydrVe23.Reductive_bacterial_type_DsrAB._Deltaproteobacteria_supercluster._Proteobacteria._Deltaproteobacteria._Desulfobacteraceae:0.009168008184,(HydrVe34.Reductive_bacterial_type_DsrAB._Deltaproteobacteria_supercluster._Proteobacteria._Deltaproteobacteria._Desulfobacteraceae:1.0000005e-06,(((HydrVe19.Reductive_bacterial_type_DsrAB._Deltaproteobacteria_supercluster._Proteobacteria._Deltaproteobacteria._Desulfobacteraceae:0.009150070456,HydrVe38.Reductive_bacterial_type_DsrAB._Deltaproteobacteria_supercluster._Proteobacteria._Deltaproteobacteria._Desulfobacteraceae:0.01377740708)8:1.0000005e-06,(HydrVe21.Reductive_bacterial_type_DsrAB._Deltaproteobacteria_supercluster._Proteobacteria._Deltaproteobacteria._Desulfobacteraceae:0.01413990697,HydrVe40.Reductive_bacterial_type_DsrAB._Deltaproteobacteria_supercluster._Proteobacteria._Deltaproteobacteria._Desulfobacteraceae:0.009179045082)5:1.0000005e-06)1:1.0000005e-06,(HydrVe32.Reductive_bacterial_type_DsrAB._Deltaproteobacteria_supercluster._Proteobacteria._Deltaproteobacteria._Desulfobacteraceae:0.01147173676,HydrVe35.Reductive_bacterial_type_DsrAB._Deltaproteobacteria_supercluster._Proteobacteria._Deltaproteobacteria._Desulfobacteraceae:0.009157885797)9:1.0000005e-06)0:1.0000005e-06)4:1.0000005e-06)29:1.0000005e-06,HydrVe20.Reductive_bacterial_type_DsrAB._Deltaproteobacteria_supercluster._Proteobacteria._Deltaproteobacteria._Desulfobacteraceae:0.03654473879)100:0.02686101315)100:0.02538608528)100:0.04040020918,(((DsbVibr2.Reductive_bacterial_type_DsrAB._Deltaproteobacteria_supercluster._Proteobacteria._Deltaproteobacteria._Desulfobacteraceae:0.05574423256,((HQ640653.Reductive_bacterial_type_DsrAB._Deltaproteobacteria_supercluster._Proteobacteria._Deltaproteobacteria._Desulfobacteraceae:0.004732994083,(SemMetag.Reductive_bacterial_type_DsrAB._Deltaproteobacteria_supercluster._Proteobacteria._Deltaproteobacteria._Desulfobacteraceae:0.04170810639,HQ640652.Reductive_bacterial_type_DsrAB._Deltaproteobacteria_supercluster._Proteobacteria._Deltaproteobacteria._Desulfobacteraceae:0.006875840827)95:0.004088861607)97:0.01555515366,(HQ640659.Reductive_bacterial_type_DsrAB._Deltaproteobacteria_supercluster._Proteobacteria._Deltaproteobacteria._Desulfobacteraceae:0.0136598415,((EF645668.Reductive_bacterial_type_DsrAB._Deltaproteobacteria_supercluster._Proteobacteria._Deltaproteobacteria._Desulfobacteraceae:1.0000005e-06,HQ640654.Reductive_bacterial_type_DsrAB._Deltaproteobacteria_supercluster._Proteobacteria._Deltaproteobacteria._Desulfobacteraceae:1.0000005e-06)53:1.0000005e-06,EF645669.Reductive_bacterial_type_DsrAB._Deltaproteobacteria_supercluster._Proteobacteria._Deltaproteobacteria._Desulfobacteraceae:0.004519911068)69:1.0000005e-06)96:0.004689070715)97:0.01864216679)53:0.02496866017,DsbPost3.Reductive_bacterial_type_DsrAB._Deltaproteobacteria_supercluster._Proteobacteria._Deltaproteobacteria._Desulfobacteraceae:0.02040510211)17:0.01029955633,(DsbLatu2.Reductive_bacterial_type_DsrAB._Deltaproteobacteria_supercluster._Proteobacteria._Deltaproteobacteria._Desulfobacteraceae:0.06703815181,DsbCurv2.Reductive_bacterial_type_DsrAB._Deltaproteobacteria_supercluster._Proteobacteria._Deltaproteobacteria._Desulfobacteraceae:0.02469161582)60:0.00888774139)65:0.01941712105)94:0.02702547041,(((DbcTolu4.Reductive_bacterial_type_DsrAB._Deltaproteobacteria_supercluster._Proteobacteria._Deltaproteobacteria._Desulfobacteraceae:1.0000005e-06,DbcTolu3.Reductive_bacterial_type_DsrAB._Deltaproteobacteria_supercluster._Proteobacteria._Deltaproteobacteria._Desulfobacteraceae:0.002261247445)97:1.0000005e-06,DbcPhen2.Reductive_bacterial_type_DsrAB._Deltaproteobacteria_supercluster._Proteobacteria._Deltaproteobacteria._Desulfobacteraceae:0.03448362679)100:0.06415580656,(((((EU350989.Reductive_bacterial_type_DsrAB._Deltaproteobacteria_supercluster._Proteobacteria._Deltaproteobacteria._Desulfobacteraceae:0.004553614001,EU350985.Reductive_bacterial_type_DsrAB._Deltaproteobacteria_supercluster._Proteobacteria._Deltaproteobacteria._Desulfobacteraceae:1.0000005e-06)56:1.0000005e-06,EU350967.Reductive_bacterial_type_DsrAB._Deltaproteobacteria_supercluster._Proteobacteria._Deltaproteobacteria._Desulfobacteraceae:0.004612695573)96:0.01741575193,((UncSu401.Reductive_bacterial_type_DsrAB._Deltaproteobacteria_supercluster._Proteobacteria._Deltaproteobacteria._Desulfobacteraceae:0.01151735368,(((DstBalt3.Reductive_bacterial_type_DsrAB._Deltaproteobacteria_supercluster._Proteobacteria._Deltaproteobacteria._Desulfobacteraceae:0.006813398549,DstPhos3.Reductive_bacterial_type_DsrAB._Deltaproteobacteria_supercluster._Proteobacteria._Deltaproteobacteria._Desulfobacteraceae:1.0000005e-06)12:1.0000005e-06,(DstBalt6.Reductive_bacterial_type_DsrAB._Deltaproteobacteria_supercluster._Proteobacteria._Deltaproteobacteria._Desulfobacteraceae:0.002274443431,DstBalt4.Reductive_bacterial_type_DsrAB._Deltaproteobacteria_supercluster._Proteobacteria._Deltaproteobacteria._Desulfobacteraceae:0.009121554863)8:1.0000005e-06)30:1.0000005e-06,DstBalt5.Reductive_bacterial_type_DsrAB._Deltaproteobacteria_supercluster._Proteobacteria._Deltaproteobacteria._Desulfobacteraceae:0.009108634384)94:0.006802702818)98:0.007802154802,((EU350974.Reductive_bacterial_type_DsrAB._Deltaproteobacteria_supercluster._Proteobacteria._Deltaproteobacteria._Desulfobacteraceae:1.0000005e-06,(EU350965.Reductive_bacterial_type_DsrAB._Deltaproteobacteria_supercluster._Proteobacteria._Deltaproteobacteria._Desulfobacteraceae:1.0000005e-06,EU350964.Reductive_bacterial_type_DsrAB._Deltaproteobacteria_supercluster._Proteobacteria._Deltaproteobacteria._Desulfobacteraceae:1.0000005e-06)37:1.0000005e-06)100:0.03017709583,((EU350984.Reductive_bacterial_type_DsrAB._Deltaproteobacteria_supercluster._Proteobacteria._Deltaproteobacteria._Desulfobacteraceae:0.004566468891,EU350988.Reductive_bacterial_type_DsrAB._Deltaproteobacteria_supercluster._Proteobacteria._Deltaproteobacteria._Desulfobacteraceae:0.00455197916)100:0.01768177803,((EU350987.Reductive_bacterial_type_DsrAB._Deltaproteobacteria_supercluster._Proteobacteria._Deltaproteobacteria._Desulfobacteraceae:0.01161050038,((EU350990.Reductive_bacterial_type_DsrAB._Deltaproteobacteria_supercluster._Proteobacteria._Deltaproteobacteria._Desulfobacteraceae:0.002293233061,EU350972.Reductive_bacterial_type_DsrAB._Deltaproteobacteria_supercluster._Proteobacteria._Deltaproteobacteria._Desulfobacteraceae:0.004608908718)88:0.004575018154,EU350977.Reductive_bacterial_type_DsrAB._Deltaproteobacteria_supercluster._Proteobacteria._Deltaproteobacteria._Desulfobacteraceae:0.002288542976)48:1.0000005e-06)90:0.01141007446,(EU350980.Reductive_bacterial_type_DsrAB._Deltaproteobacteria_supercluster._Proteobacteria._Deltaproteobacteria._Desulfobacteraceae:0.01845328536,(EU350966.Reductive_bacterial_type_DsrAB._Deltaproteobacteria_supercluster._Proteobacteria._Deltaproteobacteria._Desulfobacteraceae:0.002287008985,EU350981.Reductive_bacterial_type_DsrAB._Deltaproteobacteria_supercluster._Proteobacteria._Deltaproteobacteria._Desulfobacteraceae:0.002286754586)97:0.004771722031)42:0.002652155828)72:0.01300064447)39:0.0104452714)91:0.01606385571)92:0.0153481054)100:0.04472864301,(((Desulfobacterales.bacterium.RIFOXYA12_FULL_46_15:1.0000005e-06,Desulfobacula.sp..GWF2_41_7:1.0000005e-06)100:0.02586821903,(Desulfobacula.sp..RIFOXYB2_FULL_45_6:0.001917714845,Deltaproteobacteria.bacterium.RIFOXYC2_FULL_48_10:1.0000005e-06)89:1.0000005e-06)87:0.02430762605,Desulfobacula.sp..RIFOXYA12_FULL_46_16:0.01649731103)100:0.07184664106)51:0.01050976734,DlpJoer2.Reductive_bacterial_type_DsrAB._Deltaproteobacteria_supercluster._Proteobacteria._Deltaproteobacteria._Desulfobacteraceae:0.2037921538)36:0.008455807546)35:0.009671092883)96:0.05295169739,(DstVacu2.Reductive_bacterial_type_DsrAB._Deltaproteobacteria_supercluster._Proteobacteria._Deltaproteobacteria._Desulfobacteraceae:0.1150367019,(DstAuto2.Reductive_bacterial_type_DsrAB._Deltaproteobacteria_supercluster._Proteobacteria._Deltaproteobacteria._Desulfobacteraceae:0.004976044012,CP001087.Reductive_bacterial_type_DsrAB._Deltaproteobacteria_supercluster._Proteobacteria._Deltaproteobacteria._Desulfobacteraceae:1.0000005e-06)100:0.09120559511)77:0.04111616749)41:0.02022284509)86:0.04053679314)97:0.06940811834)91:0.04323641158,(((FJ588544.Reductive_bacterial_type_DsrAB._Deltaproteobacteria_supercluster._Proteobacteria._Deltaproteobacteria._Desulfobacteraceae:0.08998955734,(DfsProp2.Reductive_bacterial_type_DsrAB._Deltaproteobacteria_supercluster._Proteobacteria._Deltaproteobacteria._Desulfobacteraceae:0.004566444197,UncPr724.Reductive_bacterial_type_DsrAB._Deltaproteobacteria_supercluster._Proteobacteria._Deltaproteobacteria._Desulfobacteraceae:0.004955431977)100:0.1113598952)100:0.06573188594,((GU288613.Reductive_bacterial_type_DsrAB._Deltaproteobacteria_supercluster._Proteobacteria._Deltaproteobacteria._Desulfobacteraceae:0.07623699972,JN798929.Reductive_bacterial_type_DsrAB._Deltaproteobacteria_supercluster._Proteobacteria._Deltaproteobacteria._Desulfobacteraceae:0.1428886978)100:0.02546720723,UncS1666.Reductive_bacterial_type_DsrAB._Deltaproteobacteria_supercluster._Proteobacteria._Deltaproteobacteria._Desulfobacteraceae:0.04321869939)100:0.07724920318)98:0.08590856576,JN798924.Reductive_bacterial_type_DsrAB._Deltaproteobacteria_supercluster._Proteobacteria._Deltaproteobacteria._Desulfobacteraceae:0.1694004797)19:0.03215342908)18:0.03010082126)7:0.01829244174)0:0.019356322,((UncSu232.Reductive_bacterial_type_DsrAB._Deltaproteobacteria_supercluster._Proteobacteria._Deltaproteobacteria._Desulfobacteraceae:0.1758766307,(FM212294.Reductive_bacterial_type_DsrAB._Deltaproteobacteria_supercluster._Proteobacteria._Deltaproteobacteria._Desulfobacteraceae:0.1403211487,((((OlaEnd31.Reductive_bacterial_type_DsrAB._Deltaproteobacteria_supercluster._Proteobacteria._Deltaproteobacteria._Desulfobacteraceae:0.007056319447,OlaAlg16.Reductive_bacterial_type_DsrAB._Deltaproteobacteria_supercluster._Proteobacteria._Deltaproteobacteria._Desulfobacteraceae:0.01896964036)97:0.003583984118,OlaEnd28.Reductive_bacterial_type_DsrAB._Deltaproteobacteria_supercluster._Proteobacteria._Deltaproteobacteria._Desulfobacteraceae:0.005996867168)100:0.05013920376,Af1t0yy6.Reductive_bacterial_type_DsrAB._Deltaproteobacteria_supercluster._Proteobacteria._Deltaproteobacteria._Desulfobacteraceae:0.07281731351)100:0.08286094287,Af2Fjo10.Reductive_bacterial_type_DsrAB._Deltaproteobacteria_supercluster._Proteobacteria._Deltaproteobacteria._Desulfobacteraceae:0.1608102527)34:0.01611360721)36:0.02813042685)10:0.03076235661,((FM212308.Reductive_bacterial_type_DsrAB._Deltaproteobacteria_supercluster._Proteobacteria._Deltaproteobacteria._Desulfobacteraceae:0.1759322842,OlaEnd90.Reductive_bacterial_type_DsrAB._Deltaproteobacteria_supercluster._Proteobacteria._Deltaproteobacteria._Desulfobacteraceae:0.1360553537)38:0.04511656588,((((FJ416306.Reductive_bacterial_type_DsrAB._Deltaproteobacteria_supercluster._Proteobacteria._Deltaproteobacteria._Desulfobacteraceae:0.04887877721,((SltStra5.Reductive_bacterial_type_DsrAB._Deltaproteobacteria_supercluster._Proteobacteria._Deltaproteobacteria._Desulfobacteraceae:0.2449134078,DeoVari5.Reductive_bacterial_type_DsrAB._Deltaproteobacteria_supercluster._Proteobacteria._Deltaproteobacteria._Desulfobacteraceae:0.1152367642)74:0.02828174272,SlmClo34.Reductive_bacterial_type_DsrAB._Deltaproteobacteria_supercluster._Proteobacteria._Deltaproteobacteria._Desulfobacteraceae:0.07213193115)42:0.008201679742)84:0.02410133208,((SlmClo21.Reductive_bacterial_type_DsrAB._Deltaproteobacteria_supercluster._Proteobacteria._Deltaproteobacteria._Desulfobacteraceae:0.04945860201,((((SlmClo11.Reductive_bacterial_type_DsrAB._Deltaproteobacteria_supercluster._Proteobacteria._Deltaproteobacteria._Desulfobacteraceae:0.03284570318,EU496887.Reductive_bacterial_type_DsrAB._Deltaproteobacteria_supercluster._Proteobacteria._Deltaproteobacteria._Desulfobacteraceae:0.04371288808)19:0.01829930995,FJ518785.Reductive_bacterial_type_DsrAB._Deltaproteobacteria_supercluster._Proteobacteria._Deltaproteobacteria._Desulfobacteraceae:0.02001336425)44:0.03601108253,((FM212299.Reductive_bacterial_type_DsrAB._Deltaproteobacteria_supercluster._Proteobacteria._Deltaproteobacteria._Desulfobacteraceae:0.0530007623,(FM212324.Reductive_bacterial_type_DsrAB._Deltaproteobacteria_supercluster._Proteobacteria._Deltaproteobacteria._Desulfobacteraceae:0.05569976561,((FM212293.Reductive_bacterial_type_DsrAB._Deltaproteobacteria_supercluster._Proteobacteria._Deltaproteobacteria._Desulfobacteraceae:0.04281127497,FM212305.Reductive_bacterial_type_DsrAB._Deltaproteobacteria_supercluster._Proteobacteria._Deltaproteobacteria._Desulfobacteraceae:0.01878916153)66:0.01976789593,(FM212323.Reductive_bacterial_type_DsrAB._Deltaproteobacteria_supercluster._Proteobacteria._Deltaproteobacteria._Desulfobacteraceae:0.01696600935,FM212300.Reductive_bacterial_type_DsrAB._Deltaproteobacteria_supercluster._Proteobacteria._Deltaproteobacteria._Desulfobacteraceae:0.01092303345)94:0.0474649418)45:0.0109462131)95:0.04662736166)54:0.02657816039,(SlmClo13.Reductive_bacterial_type_DsrAB._Deltaproteobacteria_supercluster._Proteobacteria._Deltaproteobacteria._Desulfobacteraceae:0.02627948852,FM212307.Reductive_bacterial_type_DsrAB._Deltaproteobacteria_supercluster._Proteobacteria._Deltaproteobacteria._Desulfobacteraceae:0.0461807644)54:0.02039877157)62:0.02985952423)24:0.02317004913,(FM212290.Reductive_bacterial_type_DsrAB._Deltaproteobacteria_supercluster._Proteobacteria._Deltaproteobacteria._Desulfobacteraceae:0.1336105452,FM212316.Reductive_bacterial_type_DsrAB._Deltaproteobacteria_supercluster._Proteobacteria._Deltaproteobacteria._Desulfobacteraceae:0.0378054426)45:0.03830053063)30:0.01259124261)43:0.01969175437,DeoCeto2.Reductive_bacterial_type_DsrAB._Deltaproteobacteria_supercluster._Proteobacteria._Deltaproteobacteria._Desulfobacteraceae:0.05859755248)45:0.0227607893)95:0.1068630246,(UncS2010.Reductive_bacterial_type_DsrAB._Deltaproteobacteria_supercluster._Proteobacteria._Deltaproteobacteria._Desulfobacteraceae:0.1338138238,Af1t0y08.Reductive_bacterial_type_DsrAB._Deltaproteobacteria_supercluster._Proteobacteria._Deltaproteobacteria._Desulfobacteraceae:0.07989659641)84:0.04391582317)8:0.02882966317,((((UncS1743.Reductive_bacterial_type_DsrAB._Deltaproteobacteria_supercluster._Proteobacteria._Deltaproteobacteria._Desulfobacteraceae:0.0104831663,GU288616.Reductive_bacterial_type_DsrAB._Deltaproteobacteria_supercluster._Proteobacteria._Deltaproteobacteria._Desulfobacteraceae:0.01869784431)100:0.04559639661,((FM212284.Reductive_bacterial_type_DsrAB._Deltaproteobacteria_supercluster._Proteobacteria._Deltaproteobacteria._Desulfobacteraceae:0.05474647304,(FM212303.Reductive_bacterial_type_DsrAB._Deltaproteobacteria_supercluster._Proteobacteria._Deltaproteobacteria._Desulfobacteraceae:0.07240591799,(((((FM212292.Reductive_bacterial_type_DsrAB._Deltaproteobacteria_supercluster._Proteobacteria._Deltaproteobacteria._Desulfobacteraceae:0.03273881999,FM212311.Reductive_bacterial_type_DsrAB._Deltaproteobacteria_supercluster._Proteobacteria._Deltaproteobacteria._Desulfobacteraceae:0.01279677412)31:1.0000005e-06,(FM212285.Reductive_bacterial_type_DsrAB._Deltaproteobacteria_supercluster._Proteobacteria._Deltaproteobacteria._Desulfobacteraceae:0.09668531474,((FM212304.Reductive_bacterial_type_DsrAB._Deltaproteobacteria_supercluster._Proteobacteria._Deltaproteobacteria._Desulfobacteraceae:0.1132659443,FM212286.Reductive_bacterial_type_DsrAB._Deltaproteobacteria_supercluster._Proteobacteria._Deltaproteobacteria._Desulfobacteraceae:0.06102852035)60:0.03005473994,FM212298.Reductive_bacterial_type_DsrAB._Deltaproteobacteria_supercluster._Proteobacteria._Deltaproteobacteria._Desulfobacteraceae:0.007229711344)17:1.0000005e-06)27:0.002985688977)4:1.0000005e-06,FM212297.Reductive_bacterial_type_DsrAB._Deltaproteobacteria_supercluster._Proteobacteria._Deltaproteobacteria._Desulfobacteraceae:0.009712271435)10:1.0000005e-06,(FM212289.Reductive_bacterial_type_DsrAB._Deltaproteobacteria_supercluster._Proteobacteria._Deltaproteobacteria._Desulfobacteraceae:0.03103162617,(FM212291.Reductive_bacterial_type_DsrAB._Deltaproteobacteria_supercluster._Proteobacteria._Deltaproteobacteria._Desulfobacteraceae:0.01006023341,FM212295.Reductive_bacterial_type_DsrAB._Deltaproteobacteria_supercluster._Proteobacteria._Deltaproteobacteria._Desulfobacteraceae:0.03681783562)39:0.002205795672)49:0.01289928173)36:0.01094276187,FM212325.Reductive_bacterial_type_DsrAB._Deltaproteobacteria_supercluster._Proteobacteria._Deltaproteobacteria._Desulfobacteraceae:0.07186411516)61:0.02047783739)56:0.02118561438)79:0.02507500611,FM212301.Reductive_bacterial_type_DsrAB._Deltaproteobacteria_supercluster._Proteobacteria._Deltaproteobacteria._Desulfobacteraceae:0.1151062185)72:0.03018707641)80:0.04012091567,(Af1t0yy2.Reductive_bacterial_type_DsrAB._Deltaproteobacteria_supercluster._Proteobacteria._Deltaproteobacteria._Desulfobacteraceae:0.1554901972,(SlmClo26.Reductive_bacterial_type_DsrAB._Deltaproteobacteria_supercluster._Proteobacteria._Deltaproteobacteria._Desulfobacteraceae:0.154758619,(UncS1674.Reductive_bacterial_type_DsrAB._Deltaproteobacteria_supercluster._Proteobacteria._Deltaproteobacteria._Desulfobacteraceae:0.1934160828,(GU288608.Reductive_bacterial_type_DsrAB._Deltaproteobacteria_supercluster._Proteobacteria._Deltaproteobacteria._Desulfobacteraceae:0.09198580083,EU350969.Reductive_bacterial_type_DsrAB._Deltaproteobacteria_supercluster._Proteobacteria._Deltaproteobacteria._Desulfobacteraceae:0.06934258277)100:0.0497687909)46:0.04177950667)15:0.01955334782)37:0.05541365722)6:0.02973955557,(((SlmClo20.Reductive_bacterial_type_DsrAB._Deltaproteobacteria_supercluster._Proteobacteria._Deltaproteobacteria._Desulfobacteraceae:0.03373949576,(FM212287.Reductive_bacterial_type_DsrAB._Deltaproteobacteria_supercluster._Proteobacteria._Deltaproteobacteria._Desulfobacteraceae:0.1253814803,JQ304776.Reductive_bacterial_type_DsrAB._Deltaproteobacteria_supercluster._Proteobacteria._Deltaproteobacteria._Desulfobacteraceae:0.006296252687)100:0.05192114912)100:0.08953961096,UncS1655.Reductive_bacterial_type_DsrAB._Deltaproteobacteria_supercluster._Proteobacteria._Deltaproteobacteria._Desulfobacteraceae:0.1496406182)55:0.04179523366,((JQ304775.Reductive_bacterial_type_DsrAB._Deltaproteobacteria_supercluster._Proteobacteria._Deltaproteobacteria._Desulfobacteraceae:0.08613323612,(JN798925.Reductive_bacterial_type_DsrAB._Deltaproteobacteria_supercluster._Proteobacteria._Deltaproteobacteria._Desulfobacteraceae:0.04897096435,(Bv6AaBa2.Reductive_bacterial_type_DsrAB._Deltaproteobacteria_supercluster._Proteobacteria._Deltaproteobacteria._Desulfobacteraceae:0.02779601463,BlackSea.Reductive_bacterial_type_DsrAB._Deltaproteobacteria_supercluster._Proteobacteria._Deltaproteobacteria._Desulfobacteraceae:0.01240761702)98:0.02199688937)95:0.04998649985)100:0.06036466135,(((UncSu234.Reductive_bacterial_type_DsrAB._Deltaproteobacteria_supercluster._Proteobacteria._Deltaproteobacteria._Desulfobacteraceae:0.02702512036,Af1t0y18.Reductive_bacterial_type_DsrAB._Deltaproteobacteria_supercluster._Proteobacteria._Deltaproteobacteria._Desulfobacteraceae:0.01478291304)100:0.03629393384,((UncS1886.Reductive_bacterial_type_DsrAB._Deltaproteobacteria_supercluster._Proteobacteria._Deltaproteobacteria._Desulfobacteraceae:0.02643884704,((SlmClo12.Reductive_bacterial_type_DsrAB._Deltaproteobacteria_supercluster._Proteobacteria._Deltaproteobacteria._Desulfobacteraceae:0.007035893693,JQ304774.Reductive_bacterial_type_DsrAB._Deltaproteobacteria_supercluster._Proteobacteria._Deltaproteobacteria._Desulfobacteraceae:0.01499234176)42:0.007968572355,(FM212313.Reductive_bacterial_type_DsrAB._Deltaproteobacteria_supercluster._Proteobacteria._Deltaproteobacteria._Desulfobacteraceae:0.009242623746,(FM212327.Reductive_bacterial_type_DsrAB._Deltaproteobacteria_supercluster._Proteobacteria._Deltaproteobacteria._Desulfobacteraceae:0.003976427495,FM212281.Reductive_bacterial_type_DsrAB._Deltaproteobacteria_supercluster._Proteobacteria._Deltaproteobacteria._Desulfobacteraceae:0.01878672346)83:0.004388492671)100:0.07184923775)97:0.01345406167)90:0.02081828433,(UncS1736.Reductive_bacterial_type_DsrAB._Deltaproteobacteria_supercluster._Proteobacteria._Deltaproteobacteria._Desulfobacteraceae:0.2603425997,UncS1885.Reductive_bacterial_type_DsrAB._Deltaproteobacteria_supercluster._Proteobacteria._Deltaproteobacteria._Desulfobacteraceae:0.07235814214)87:0.0180749726)84:0.01317851239)94:0.02810868837,(((((Af1t0yy3.Reductive_bacterial_type_DsrAB._Deltaproteobacteria_supercluster._Proteobacteria._Deltaproteobacteria._Desulfobacteraceae:0.04871684636,AtcSed68.Reductive_bacterial_type_DsrAB._Deltaproteobacteria_supercluster._Proteobacteria._Deltaproteobacteria._Desulfobacteraceae:0.03893181131)89:0.01957061972,((MtgnmZ00.Reductive_bacterial_type_DsrAB._Deltaproteobacteria_supercluster._Proteobacteria._Deltaproteobacteria._Desulfobacteraceae:1.0000005e-06,OlaAlg18.Reductive_bacterial_type_DsrAB._Deltaproteobacteria_supercluster._Proteobacteria._Deltaproteobacteria._Desulfobacteraceae:1.0000005e-06)100:0.01847734264,((OlaEnd69.Reductive_bacterial_type_DsrAB._Deltaproteobacteria_supercluster._Proteobacteria._Deltaproteobacteria._Desulfobacteraceae:0.007229600107,OlaEnd80.Reductive_bacterial_type_DsrAB._Deltaproteobacteria_supercluster._Proteobacteria._Deltaproteobacteria._Desulfobacteraceae:0.00237646344)10:1.0000005e-06,OlaEnd76.Reductive_bacterial_type_DsrAB._Deltaproteobacteria_supercluster._Proteobacteria._Deltaproteobacteria._Desulfobacteraceae:0.002376844316)100:0.04864802205)98:0.0256219837)72:0.01524718198,UncS1888.Reductive_bacterial_type_DsrAB._Deltaproteobacteria_supercluster._Proteobacteria._Deltaproteobacteria._Desulfobacteraceae:0.06293751932)72:0.02007042348,(SlmClo33.Reductive_bacterial_type_DsrAB._Deltaproteobacteria_supercluster._Proteobacteria._Deltaproteobacteria._Desulfobacteraceae:0.03807691958,((((Z17DeSe9.Reductive_bacterial_type_DsrAB._Deltaproteobacteria_supercluster._Proteobacteria._Deltaproteobacteria._Desulfobacteraceae:0.002348497471,(((AtcSed64.Reductive_bacterial_type_DsrAB._Deltaproteobacteria_supercluster._Proteobacteria._Deltaproteobacteria._Desulfobacteraceae:0.01435526041,NoNam917.Reductive_bacterial_type_DsrAB._Deltaproteobacteria_supercluster._Proteobacteria._Deltaproteobacteria._Desulfobacteraceae:0.004739204774)22:1.0000005e-06,Aj5g0Ab7.Reductive_bacterial_type_DsrAB._Deltaproteobacteria_supercluster._Proteobacteria._Deltaproteobacteria._Desulfobacteraceae:0.01415755957)67:0.002344155757,AtcSed63.Reductive_bacterial_type_DsrAB._Deltaproteobacteria_supercluster._Proteobacteria._Deltaproteobacteria._Desulfobacteraceae:0.004701766244)14:1.0000005e-06)100:0.02859686332,(UncSu233.Reductive_bacterial_type_DsrAB._Deltaproteobacteria_supercluster._Proteobacteria._Deltaproteobacteria._Desulfobacteraceae:0.06375647762,Aj7c0Ab3.Reductive_bacterial_type_DsrAB._Deltaproteobacteria_supercluster._Proteobacteria._Deltaproteobacteria._Desulfobacteraceae:0.04006129021)50:0.02446274307)35:0.005242587251,JQ304757.Reductive_bacterial_type_DsrAB._Deltaproteobacteria_supercluster._Proteobacteria._Deltaproteobacteria._Desulfobacteraceae:0.01474586464)65:0.01440965827,((FM212322.Reductive_bacterial_type_DsrAB._Deltaproteobacteria_supercluster._Proteobacteria._Deltaproteobacteria._Desulfobacteraceae:1.0000005e-06,FM212309.Reductive_bacterial_type_DsrAB._Deltaproteobacteria_supercluster._Proteobacteria._Deltaproteobacteria._Desulfobacteraceae:0.01120645086)100:0.03354104395,((FM212306.Reductive_bacterial_type_DsrAB._Deltaproteobacteria_supercluster._Proteobacteria._Deltaproteobacteria._Desulfobacteraceae:0.01440296521,FM212302.Reductive_bacterial_type_DsrAB._Deltaproteobacteria_supercluster._Proteobacteria._Deltaproteobacteria._Desulfobacteraceae:0.03929226377)75:0.01380860322,(FM212319.Reductive_bacterial_type_DsrAB._Deltaproteobacteria_supercluster._Proteobacteria._Deltaproteobacteria._Desulfobacteraceae:0.01792488757,(FM212320.Reductive_bacterial_type_DsrAB._Deltaproteobacteria_supercluster._Proteobacteria._Deltaproteobacteria._Desulfobacteraceae:0.05629330531,FM212296.Reductive_bacterial_type_DsrAB._Deltaproteobacteria_supercluster._Proteobacteria._Deltaproteobacteria._Desulfobacteraceae:0.06073256614)29:0.01575871462)20:0.02569673917)32:0.02490824739)54:0.03105731701)23:0.009270842114)94:0.03680869092)59:0.01672317836,(OlaEnd48.Reductive_bacterial_type_DsrAB._Deltaproteobacteria_supercluster._Proteobacteria._Deltaproteobacteria._Desulfobacteraceae:0.04200409436,(OlaEnd15.Reductive_bacterial_type_DsrAB._Deltaproteobacteria_supercluster._Proteobacteria._Deltaproteobacteria._Desulfobacteraceae:0.008409775207,OlaEndo5.Reductive_bacterial_type_DsrAB._Deltaproteobacteria_supercluster._Proteobacteria._Deltaproteobacteria._Desulfobacteraceae:0.005544260692)99:0.02309798147)89:0.01130030108)52:0.0193270496)100:0.0471733208)52:0.02473390328)73:0.04110907422)4:0.01839859619)0:0.007310037822)0:0.01619374547)1:0.02127484763)1:0.01209837521)0:0.0190962429)0:0.02377555907)1:0.02081943001,FR695872.Reductive_bacterial_type_DsrAB._Deltaproteobacteria_supercluster._Proteobacteria._Deltaproteobacteria._Desulfobacteraceae:0.1360050378)0:0.02385749369)2:0.02423495487,((Deltaproteobacteria.bacterium.RBG_13_49_15:0.1840869366,(UncSu243.Reductive_bacterial_type_DsrAB._Deltaproteobacteria_supercluster._Proteobacteria._Deltaproteobacteria._Desulfobacteraceae:0.08378857892,GU288603.Reductive_bacterial_type_DsrAB._Deltaproteobacteria_supercluster._Proteobacteria._Deltaproteobacteria._Desulfobacteraceae:0.1563397036)100:0.05090123638)4:0.03449538871,(UncSu244.Reductive_bacterial_type_DsrAB._Deltaproteobacteria_supercluster._Proteobacteria._Deltaproteobacteria._Desulfobacteraceae:0.1184941548,(UncS2056.Reductive_bacterial_type_DsrAB._Deltaproteobacteria_supercluster._Proteobacteria._Deltaproteobacteria._Desulfobacteraceae:0.1164749552,(GU288612.Reductive_bacterial_type_DsrAB._Deltaproteobacteria_supercluster._Proteobacteria._Deltaproteobacteria._Desulfobacteraceae:0.1418263578,((UncS2055.Reductive_bacterial_type_DsrAB._Deltaproteobacteria_supercluster._Proteobacteria._Deltaproteobacteria._Desulfobacteraceae:0.02526031146,(UncS1677.Reductive_bacterial_type_DsrAB._Deltaproteobacteria_supercluster._Proteobacteria._Deltaproteobacteria._Desulfobacteraceae:0.03869654098,UncS1665.Reductive_bacterial_type_DsrAB._Deltaproteobacteria_supercluster._Proteobacteria._Deltaproteobacteria._Desulfobacteraceae:0.0378528264)55:0.01349605705)85:0.03283914567,UncS1658.Reductive_bacterial_type_DsrAB._Deltaproteobacteria_supercluster._Proteobacteria._Deltaproteobacteria._Desulfobacteraceae:0.03187309961)41:0.01903887774)97:0.03626116594)79:0.01777440186)52:0.0215035686)3:0.02506917795)14:0.01822890026,EU437397.Reductive_bacterial_type_DsrAB._Deltaproteobacteria_supercluster._Proteobacteria._Deltaproteobacteria._Desulfobacteraceae:0.1036857103)48:0.05657705558,FM212326.Reductive_bacterial_type_DsrAB._Deltaproteobacteria_supercluster._Unclassified._Unclassified._Unclassified:0.1969635236)19:0.01558985412)60:0.0701600042)96:0.1516402877,(((Deltaproteobacteria.bacterium.CG2_30_43_15:0.119056349,entry758.Reductive_bacterial_type_DsrAB._Deltaproteobacteria_supercluster._Proteobacteria._Deltaproteobacteria._Desulfomonile_tiedjei_lineage:0.2279812452)85:0.0792689801,UncS2059.Reductive_bacterial_type_DsrAB._Deltaproteobacteria_supercluster._Proteobacteria._Deltaproteobacteria._Desulfomonile_tiedjei_lineage:0.1903107273)92:0.07666559046,((UncS1643.Reductive_bacterial_type_DsrAB._Deltaproteobacteria_supercluster._Proteobacteria._Deltaproteobacteria._Desulfomonile_tiedjei_lineage:0.09963773097,((((UncS1650.Reductive_bacterial_type_DsrAB._Deltaproteobacteria_supercluster._Proteobacteria._Deltaproteobacteria._Desulfomonile_tiedjei_lineage:0.1048058826,(CP003360.Reductive_bacterial_type_DsrAB._Deltaproteobacteria_supercluster._Proteobacteria._Deltaproteobacteria._Desulfomonile_tiedjei_lineage:1.0000005e-06,DlfTied2.Reductive_bacterial_type_DsrAB._Deltaproteobacteria_supercluster._Proteobacteria._Deltaproteobacteria._Desulfomonile_tiedjei_lineage:0.01710474562)100:0.08511622853)100:0.0580108832,UncS1734.Reductive_bacterial_type_DsrAB._Deltaproteobacteria_supercluster._Proteobacteria._Deltaproteobacteria._Desulfomonile_tiedjei_lineage:0.1200345145)48:0.01869714076,(Af0ScI33.Reductive_bacterial_type_DsrAB._Deltaproteobacteria_supercluster._Proteobacteria._Deltaproteobacteria._Desulfomonile_tiedjei_lineage:0.1648557939,(UncS1641.Reductive_bacterial_type_DsrAB._Deltaproteobacteria_supercluster._Proteobacteria._Deltaproteobacteria._Desulfomonile_tiedjei_lineage:0.02334457222,UncS1638.Reductive_bacterial_type_DsrAB._Deltaproteobacteria_supercluster._Proteobacteria._Deltaproteobacteria._Desulfomonile_tiedjei_lineage:0.01677151921)100:0.1096647839)49:0.02737229761)49:0.03036847979,UncS2022.Reductive_bacterial_type_DsrAB._Deltaproteobacteria_supercluster._Proteobacteria._Deltaproteobacteria._Desulfomonile_tiedjei_lineage:0.08978066646)74:0.02821832467)94:0.05458831932,(SlmClo16.Reductive_bacterial_type_DsrAB._Deltaproteobacteria_supercluster._Proteobacteria._Deltaproteobacteria._Desulfomonile_tiedjei_lineage:0.1633287569,UncS1634.Reductive_bacterial_type_DsrAB._Deltaproteobacteria_supercluster._Proteobacteria._Deltaproteobacteria._Desulfomonile_tiedjei_lineage:0.2002209002)59:0.05301329628)99:0.1434861252)67:0.04400059944)68:0.06749284475,(((Thermodesulfovibrio.sp..RBG_19FT_COMBO_42_12:0.1302834582,(Bq8Rive7.Reductive_bacterial_type_DsrAB._Deltaproteobacteria_supercluster._Unclassified._Unclassified._Uncultured_family-level_lineage_11:0.244906147,(UncSu265.Reductive_bacterial_type_DsrAB._Deltaproteobacteria_supercluster._Unclassified._Unclassified._Uncultured_family-level_lineage_11:0.02954501374,Af1t0y27.Reductive_bacterial_type_DsrAB._Deltaproteobacteria_supercluster._Unclassified._Unclassified._Uncultured_family-level_lineage_11:0.02190549761)100:0.06684536)97:0.1569089873)79:0.08204247245,Nitrospirae.bacterium.CG2_30_41_42:0.1471530633)100:0.2872136435,(((FJ948566.Reductive_bacterial_type_DsrAB._Deltaproteobacteria_supercluster._Fimricutes._Clostridia._LA-dsrAB_Firmicutes:0.004744234732,(FJ948573.Reductive_bacterial_type_DsrAB._Deltaproteobacteria_supercluster._Fimricutes._Clostridia._LA-dsrAB_Firmicutes:0.004711973623,(CanDesu3.Reductive_bacterial_type_DsrAB._Deltaproteobacteria_supercluster._Fimricutes._Clostridia._LA-dsrAB_Firmicutes:1.0000005e-06,FJ948570.Reductive_bacterial_type_DsrAB._Deltaproteobacteria_supercluster._Fimricutes._Clostridia._LA-dsrAB_Firmicutes:1.0000005e-06)33:1.0000005e-06)39:1.0000005e-06)100:0.3637031393,((CP001785.Reductive_bacterial_type_DsrAB._Deltaproteobacteria_supercluster._Fimricutes._Clostridia._LA-dsrAB_Firmicutes:0.1687079323,(UncSu215.Reductive_bacterial_type_DsrAB._Deltaproteobacteria_supercluster._Fimricutes._Clostridia._LA-dsrAB_Firmicutes:0.03811780712,(UncSu218.Reductive_bacterial_type_DsrAB._Deltaproteobacteria_supercluster._Fimricutes._Clostridia._LA-dsrAB_Firmicutes:0.009144202118,(UncSu216.Reductive_bacterial_type_DsrAB._Deltaproteobacteria_supercluster._Fimricutes._Clostridia._LA-dsrAB_Firmicutes:0.03479199698,UncSu217.Reductive_bacterial_type_DsrAB._Deltaproteobacteria_supercluster._Fimricutes._Clostridia._LA-dsrAB_Firmicutes:0.02123217847)100:0.1597596192)73:0.08079937773)100:0.2081923892)92:0.1128495352,(DvgTher2.Reductive_bacterial_type_DsrAB._Deltaproteobacteria_supercluster._Fimricutes._Clostridia._LA-dsrAB_Firmicutes:0.1176124449,((DslThe14.Reductive_bacterial_type_DsrAB._Deltaproteobacteria_supercluster._Fimricutes._Clostridia._LA-dsrAB_Firmicutes:0.0252427846,(DslThe12.Reductive_bacterial_type_DsrAB._Deltaproteobacteria_supercluster._Fimricutes._Clostridia._LA-dsrAB_Firmicutes:0.02973215449,(DslThe11.Reductive_bacterial_type_DsrAB._Deltaproteobacteria_supercluster._Fimricutes._Clostridia._LA-dsrAB_Firmicutes:0.0384246769,DslThe13.Reductive_bacterial_type_DsrAB._Deltaproteobacteria_supercluster._Fimricutes._Clostridia._LA-dsrAB_Firmicutes:0.01232982821)94:0.007969564644)100:0.1009666065)85:0.02064205487,(DslKuzn6.Reductive_bacterial_type_DsrAB._Deltaproteobacteria_supercluster._Fimricutes._Clostridia._LA-dsrAB_Firmicutes:0.014582742,(CP002700.Reductive_bacterial_type_DsrAB._Deltaproteobacteria_supercluster._Fimricutes._Clostridia._LA-dsrAB_Firmicutes:1.0000005e-06,DslKuzn7.Reductive_bacterial_type_DsrAB._Deltaproteobacteria_supercluster._Fimricutes._Clostridia._LA-dsrAB_Firmicutes:0.009479780381)49:1.0000005e-06)100:0.02667082757)100:0.06509051884)100:0.08675960441)62:0.05290091707)40:0.02109404901,(((UncPr730.Reductive_bacterial_type_DsrAB._Deltaproteobacteria_supercluster._Fimricutes._Clostridia._LA-dsrAB_Firmicutes:0.3508404204,(MooTher3.Reductive_bacterial_type_DsrAB._Deltaproteobacteria_supercluster._Firmicutes._Clostridia._LA-dsrAB_Firmicutes:1.0000005e-06,MooThe11.Reductive_bacterial_type_DsrAB._Deltaproteobacteria_supercluster._Fimricutes._Clostridia._LA-dsrAB_Firmicutes:1.0000005e-06)100:0.1186915625)57:0.07548654507,((((UncSu264.Reductive_bacterial_type_DsrAB._Deltaproteobacteria_supercluster._Proteobacteria._Deltaproteobacteria._Desulfatiglans_anilini_lineage:0.03898930581,BlackS18.Reductive_bacterial_type_DsrAB._Deltaproteobacteria_supercluster._Proteobacteria._Deltaproteobacteria._Desulfatiglans_anilini_lineage:0.02374722318)69:0.01236455915,((JN798923.Reductive_bacterial_type_DsrAB._Deltaproteobacteria_supercluster._Proteobacteria._Deltaproteobacteria._Desulfatiglans_anilini_lineage:0.008725526085,BlackSe7.Reductive_bacterial_type_DsrAB._Deltaproteobacteria_supercluster._Proteobacteria._Deltaproteobacteria._Desulfatiglans_anilini_lineage:0.1232069621)100:0.06470516214,Bv6AaB22.Reductive_bacterial_type_DsrAB._Deltaproteobacteria_supercluster._Proteobacteria._Deltaproteobacteria._Desulfatiglans_anilini_lineage:0.06314868517)47:0.007988274004)100:0.08637587527,(((AM408823.Reductive_bacterial_type_DsrAB._Deltaproteobacteria_supercluster._Proteobacteria._Deltaproteobacteria._Desulfatiglans_anilini_lineage:0.0496740465,JN798932.Reductive_bacterial_type_DsrAB._Deltaproteobacteria_supercluster._Proteobacteria._Deltaproteobacteria._Desulfatiglans_anilini_lineage:0.09232306692)100:0.06690669509,BlackS20.Reductive_bacterial_type_DsrAB._Deltaproteobacteria_supercluster._Proteobacteria._Deltaproteobacteria._Desulfatiglans_anilini_lineage:0.1878546564)61:0.0536804137,((Bv6AaBa4.Reductive_bacterial_type_DsrAB._Deltaproteobacteria_supercluster._Proteobacteria._Deltaproteobacteria._Desulfatiglans_anilini_lineage:0.127348987,(AtcSed62.Reductive_bacterial_type_DsrAB._Deltaproteobacteria_supercluster._Proteobacteria._Deltaproteobacteria._Desulfatiglans_anilini_lineage:0.08617402092,((AtcSed59.Reductive_bacterial_type_DsrAB._Deltaproteobacteria_supercluster._Proteobacteria._Deltaproteobacteria._Desulfatiglans_anilini_lineage:0.002322342713,AtcSed60.Reductive_bacterial_type_DsrAB._Deltaproteobacteria_supercluster._Proteobacteria._Deltaproteobacteria._Desulfatiglans_anilini_lineage:1.0000005e-06)100:0.163164249,(SlmClo15.Reductive_bacterial_type_DsrAB._Deltaproteobacteria_supercluster._Proteobacteria._Deltaproteobacteria._Desulfatiglans_anilini_lineage:0.03924641826,(((Af2Fjor2.Reductive_bacterial_type_DsrAB._Deltaproteobacteria_supercluster._Proteobacteria._Deltaproteobacteria._Desulfatiglans_anilini_lineage:0.03434407587,(Af2Fjo12.Reductive_bacterial_type_DsrAB._Deltaproteobacteria_supercluster._Proteobacteria._Deltaproteobacteria._Desulfatiglans_anilini_lineage:0.03495985306,Af7CoOf0.Reductive_bacterial_type_DsrAB._Deltaproteobacteria_supercluster._Proteobacteria._Deltaproteobacteria._Desulfatiglans_anilini_lineage:0.05507610183)48:0.00223682756)75:0.01140056101,(Af2Fjo14.Reductive_bacterial_type_DsrAB._Deltaproteobacteria_supercluster._Proteobacteria._Deltaproteobacteria._Desulfatiglans_anilini_lineage:0.1146056755,(Af2Fjo19.Reductive_bacterial_type_DsrAB._Deltaproteobacteria_supercluster._Proteobacteria._Deltaproteobacteria._Desulfatiglans_anilini_lineage:0.03138406502,Af2Fjor7.Reductive_bacterial_type_DsrAB._Deltaproteobacteria_supercluster._Proteobacteria._Deltaproteobacteria._Desulfatiglans_anilini_lineage:0.07266134983)46:0.00578129576)46:0.01150933608)89:0.02645032505,(SftReduc.Reductive_bacterial_type_DsrAB._Deltaproteobacteria_supercluster._Proteobacteria._Deltaproteobacteria._Desulfatiglans_anilini_lineage:0.05013089783,DelProte.Reductive_bacterial_type_DsrAB._Deltaproteobacteria_supercluster._Proteobacteria._Deltaproteobacteria._Desulfatiglans_anilini_lineage:0.02863692099)64:0.01454829055)80:0.01123117464)95:0.03852880229)52:0.02386771264)74:0.02154963967)97:0.04278561016,((SlmClo22.Reductive_bacterial_type_DsrAB._Deltaproteobacteria_supercluster._Proteobacteria._Deltaproteobacteria._Desulfatiglans_anilini_lineage:0.1009456791,(Desulfobacteraceae.bacterium.CG2_30_51_40:0.1436606528,FM212314.Reductive_bacterial_type_DsrAB._Deltaproteobacteria_supercluster._Proteobacteria._Deltaproteobacteria._Desulfatiglans_anilini_lineage:0.09031228119)32:0.04470650414)11:0.02858706618,(AM408824.Reductive_bacterial_type_DsrAB._Deltaproteobacteria_supercluster._Proteobacteria._Deltaproteobacteria._Desulfatiglans_anilini_lineage:0.09635553798,(BlackS16.Reductive_bacterial_type_DsrAB._Deltaproteobacteria_supercluster._Proteobacteria._Deltaproteobacteria._Desulfatiglans_anilini_lineage:0.08751596591,(UncSu263.Reductive_bacterial_type_DsrAB._Deltaproteobacteria_supercluster._Proteobacteria._Deltaproteobacteria._Desulfatiglans_anilini_lineage:0.08489214432,((UncSu260.Reductive_bacterial_type_DsrAB._Deltaproteobacteria_supercluster._Proteobacteria._Deltaproteobacteria._Desulfatiglans_anilini_lineage:0.1078910833,(UncSu261.Reductive_bacterial_type_DsrAB._Deltaproteobacteria_supercluster._Proteobacteria._Deltaproteobacteria._Desulfatiglans_anilini_lineage:0.04623201961,UncSu259.Reductive_bacterial_type_DsrAB._Deltaproteobacteria_supercluster._Proteobacteria._Deltaproteobacteria._Desulfatiglans_anilini_lineage:0.02585056984)100:0.05866548851)62:0.02191831331,(((UncS2064.Reductive_bacterial_type_DsrAB._Deltaproteobacteria_supercluster._Proteobacteria._Deltaproteobacteria._Desulfatiglans_anilini_lineage:0.1074469037,(UncS2060.Reductive_bacterial_type_DsrAB._Deltaproteobacteria_supercluster._Proteobacteria._Deltaproteobacteria._Desulfatiglans_anilini_lineage:0.1109001703,AB451524.Reductive_bacterial_type_DsrAB._Deltaproteobacteria_supercluster._Proteobacteria._Deltaproteobacteria._Desulfatiglans_anilini_lineage:0.06361704847)44:0.02839034846)18:0.009117947056,UncSu262.Reductive_bacterial_type_DsrAB._Deltaproteobacteria_supercluster._Proteobacteria._Deltaproteobacteria._Desulfatiglans_anilini_lineage:0.07403457106)30:0.02533001988,(((UncS1636.Reductive_bacterial_type_DsrAB._Deltaproteobacteria_supercluster._Proteobacteria._Deltaproteobacteria._Desulfatiglans_anilini_lineage:0.133801546,(UncS2061.Reductive_bacterial_type_DsrAB._Deltaproteobacteria_supercluster._Proteobacteria._Deltaproteobacteria._Desulfatiglans_anilini_lineage:0.05474283652,UncS1673.Reductive_bacterial_type_DsrAB._Deltaproteobacteria_supercluster._Proteobacteria._Deltaproteobacteria._Desulfatiglans_anilini_lineage:0.09854691571)88:0.05426161791)13:0.0188013131,(UncS1618.Reductive_bacterial_type_DsrAB._Deltaproteobacteria_supercluster._Proteobacteria._Deltaproteobacteria._Desulfatiglans_anilini_lineage:0.1299096867,(UncS1682.Reductive_bacterial_type_DsrAB._Deltaproteobacteria_supercluster._Proteobacteria._Deltaproteobacteria._Desulfatiglans_anilini_lineage:0.09830728502,(UncS1639.Reductive_bacterial_type_DsrAB._Deltaproteobacteria_supercluster._Proteobacteria._Deltaproteobacteria._Desulfatiglans_anilini_lineage:0.01826653602,(UncS1669.Reductive_bacterial_type_DsrAB._Deltaproteobacteria_supercluster._Proteobacteria._Deltaproteobacteria._Desulfatiglans_anilini_lineage:0.02621508464,(Bq8Rive2.Reductive_bacterial_type_DsrAB._Deltaproteobacteria_supercluster._Proteobacteria._Deltaproteobacteria._Desulfatiglans_anilini_lineage:0.03864318415,(Bq8Rive6.Reductive_bacterial_type_DsrAB._Deltaproteobacteria_supercluster._Proteobacteria._Deltaproteobacteria._Desulfatiglans_anilini_lineage:0.02570505924,UncS1656.Reductive_bacterial_type_DsrAB._Deltaproteobacteria_supercluster._Proteobacteria._Deltaproteobacteria._Desulfatiglans_anilini_lineage:0.01969390669)77:0.007373068434)76:0.006732932014)56:0.008526690277)100:0.1099213738)62:0.02525747318)37:0.02502723126)18:0.02324114003,(UncS1729.Reductive_bacterial_type_DsrAB._Deltaproteobacteria_supercluster._Proteobacteria._Deltaproteobacteria._Desulfatiglans_anilini_lineage:0.06706676042,(GU288609.Reductive_bacterial_type_DsrAB._Deltaproteobacteria_supercluster._Proteobacteria._Deltaproteobacteria._Desulfatiglans_anilini_lineage:0.2068064781,Z81d0Ab7.Reductive_bacterial_type_DsrAB._Deltaproteobacteria_supercluster._Proteobacteria._Deltaproteobacteria._Desulfatiglans_anilini_lineage:0.196262656)36:0.03640870303)36:0.02226238287)11:0.0358142583)7:0.0151883496)4:0.02363724873)2:0.02954275204)1:0.00396165321)2:0.02425880261)21:0.01668729539)31:0.02416499556)36:0.02305453165)42:0.03206536887,DstAnil3.Reductive_bacterial_type_DsrAB._Deltaproteobacteria_supercluster._Proteobacteria._Deltaproteobacteria._Desulfatiglans_anilini_lineage:0.102104855)100:0.06686192954)16:0.03179629917,(((((((FJ948572.Reductive_bacterial_type_DsrAB._Deltaproteobacteria_supercluster._Fimricutes._Clostridia._LA-dsrAB_Firmicutes:1.0000005e-06,FJ948569.Reductive_bacterial_type_DsrAB._Deltaproteobacteria_supercluster._Fimricutes._Clostridia._LA-dsrAB_Firmicutes:0.002366980539)33:1.0000005e-06,FJ948571.Reductive_bacterial_type_DsrAB._Deltaproteobacteria_supercluster._Fimricutes._Clostridia._LA-dsrAB_Firmicutes:0.004748558522)37:1.0000005e-06,FJ948565.Reductive_bacterial_type_DsrAB._Deltaproteobacteria_supercluster._Fimricutes._Clostridia._LA-dsrAB_Firmicutes:0.004748588453)100:0.02660219379,(FJ948568.Reductive_bacterial_type_DsrAB._Deltaproteobacteria_supercluster._Fimricutes._Clostridia._LA-dsrAB_Firmicutes:0.007025736717,(FJ948563.Reductive_bacterial_type_DsrAB._Deltaproteobacteria_supercluster._Fimricutes._Clostridia._LA-dsrAB_Firmicutes:0.004685988297,Unc01cyf.Reductive_bacterial_type_DsrAB._Deltaproteobacteria_supercluster._Fimricutes._Clostridia._LA-dsrAB_Firmicutes:0.04757180612)22:1.0000005e-06)99:0.03011106908)100:0.06971650989,((DslSp133.Reductive_bacterial_type_DsrAB._Deltaproteobacteria_supercluster._Fimricutes._Clostridia._LA-dsrAB_Firmicutes:0.01495979224,(JQ304759.Reductive_bacterial_type_DsrAB._Deltaproteobacteria_supercluster._Fimricutes._Clostridia._LA-dsrAB_Firmicutes:0.004628733037,JQ304778.Reductive_bacterial_type_DsrAB._Deltaproteobacteria_supercluster._Fimricutes._Clostridia._LA-dsrAB_Firmicutes:0.00473653742)74:0.00413607983)100:0.05432018038,((DscAlco2.Reductive_bacterial_type_DsrAB._Deltaproteobacteria_supercluster._Fimricutes._Clostridia._LA-dsrAB_Firmicutes:0.08758241474,(((SrmHydr2.Reductive_bacterial_type_DsrAB._Deltaproteobacteria_supercluster._Fimricutes._Clostridia._LA-dsrAB_Firmicutes:0.2149186706,DscGibs7.Reductive_bacterial_type_DsrAB._Deltaproteobacteria_supercluster._Fimricutes._Clostridia._LA-dsrAB_Firmicutes:0.02545415127)62:0.01311435904,DslThe15.Reductive_bacterial_type_DsrAB._Deltaproteobacteria_supercluster._Fimricutes._Clostridia._LA-dsrAB_Firmicutes:0.04577457807)70:0.008801577999,((JQ304784.Reductive_bacterial_type_DsrAB._Deltaproteobacteria_supercluster._Fimricutes._Clostridia._LA-dsrAB_Firmicutes:0.007132787317,(JQ304758.Reductive_bacterial_type_DsrAB._Deltaproteobacteria_supercluster._Fimricutes._Clostridia._LA-dsrAB_Firmicutes:0.002369791543,JQ304755.Reductive_bacterial_type_DsrAB._Deltaproteobacteria_supercluster._Fimricutes._Clostridia._LA-dsrAB_Firmicutes:1.0000005e-06)79:1.0000005e-06)99:0.006923890641,(JQ304766.Reductive_bacterial_type_DsrAB._Deltaproteobacteria_supercluster._Fimricutes._Clostridia._LA-dsrAB_Firmicutes:0.004757857841,JQ304777.Reductive_bacterial_type_DsrAB._Deltaproteobacteria_supercluster._Fimricutes._Clostridia._LA-dsrAB_Firmicutes:0.00243734366)100:0.009745505704)80:0.002668545096)99:0.04571872007)63:0.03211083338,DslGeot4.Reductive_bacterial_type_DsrAB._Deltaproteobacteria_supercluster._Fimricutes._Clostridia._LA-dsrAB_Firmicutes:0.02913597705)40:0.01366148727)99:0.06170986261)78:0.03799867932,((JQ304760.Reductive_bacterial_type_DsrAB._Deltaproteobacteria_supercluster._Fimricutes._Clostridia._LA-dsrAB_Firmicutes:0.1229752007,(DslAcet2.Reductive_bacterial_type_DsrAB._Deltaproteobacteria_supercluster._Fimricutes._Clostridia._LA-dsrAB_Firmicutes:0.01812980455,CP001720.Reductive_bacterial_type_DsrAB._Deltaproteobacteria_supercluster._Fimricutes._Clostridia._LA-dsrAB_Firmicutes:1.0000005e-06)100:0.07823359546)99:0.05224823577,(Unc01cyg.Reductive_bacterial_type_DsrAB._Deltaproteobacteria_supercluster._Fimricutes._Clostridia._LA-dsrAB_Firmicutes:0.190122021,((FJ948564.Reductive_bacterial_type_DsrAB._Deltaproteobacteria_supercluster._Fimricutes._Clostridia._LA-dsrAB_Firmicutes:0.1442859614,(UncD1085.Reductive_bacterial_type_DsrAB._Deltaproteobacteria_supercluster._Fimricutes._Clostridia._LA-dsrAB_Firmicutes:0.05263025558,FJ948558.Reductive_bacterial_type_DsrAB._Deltaproteobacteria_supercluster._Fimricutes._Clostridia._LA-dsrAB_Firmicutes:1.0000005e-06)100:0.1456235339)98:0.06325188479,((UncD1082.Reductive_bacterial_type_DsrAB._Deltaproteobacteria_supercluster._Fimricutes._Clostridia._LA-dsrAB_Firmicutes:0.02009222216,FJ948557.Reductive_bacterial_type_DsrAB._Deltaproteobacteria_supercluster._Fimricutes._Clostridia._LA-dsrAB_Firmicutes:0.004368195395)100:0.1338012985,(FJ948567.Reductive_bacterial_type_DsrAB._Deltaproteobacteria_supercluster._Fimricutes._Clostridia._LA-dsrAB_Firmicutes:0.002324321032,FJ948562.Reductive_bacterial_type_DsrAB._Deltaproteobacteria_supercluster._Fimricutes._Clostridia._LA-dsrAB_Firmicutes:0.004629098913)100:0.08840401898)89:0.0443874863)48:0.0335241686)99:0.062809025)99:0.0512376419)73:0.03041602179,(JQ304779.Reductive_bacterial_type_DsrAB._Deltaproteobacteria_supercluster._Fimricutes._Clostridia._LA-dsrAB_Firmicutes:0.04501416265,(HydrVe45.Reductive_bacterial_type_DsrAB._Deltaproteobacteria_supercluster._Fimricutes._Clostridia._LA-dsrAB_Firmicutes:0.008668065931,HydrVe41.Reductive_bacterial_type_DsrAB._Deltaproteobacteria_supercluster._Fimricutes._Clostridia._LA-dsrAB_Firmicutes:0.02557287175)100:0.05739989042)100:0.1208068055)34:0.04052305815)42:0.03216838344)100:0.1706386921)100:0.1402563032)81:0.08015519147)29:0.05683050155)96:0.1336472695)79:0.1017555656)92:0.104349597,((UncS2025.Reductive_bacterial_type_DsrAB._Deltaproteobacteria_supercluster._Proteobacteria._Deltaproteobacteria._Desulfoarculus_baarsii_lineage:0.2803776514,Af1t0yyy.Reductive_bacterial_type_DsrAB._Deltaproteobacteria_supercluster._Proteobacteria._Deltaproteobacteria._Desulfoarculus_baarsii_lineage:0.2717852946)100:0.18957781,(UncS2023.Reductive_bacterial_type_DsrAB._Deltaproteobacteria_supercluster._Proteobacteria._Deltaproteobacteria._Desulfoarculus_baarsii_lineage:0.1998697522,(CP002085.Reductive_bacterial_type_DsrAB._Deltaproteobacteria_supercluster._Proteobacteria._Deltaproteobacteria._Desulfoarculus_baarsii_lineage:1.0000005e-06,DrsBaars.Reductive_bacterial_type_DsrAB._Deltaproteobacteria_supercluster._Proteobacteria._Deltaproteobacteria._Desulfoarculus_baarsii_lineage:0.05732145515)100:0.2599022902)100:0.1456517121)97:0.09185705472)96:0.2134372495,(((UncS1680.Reductive_bacterial_type_DsrAB._Deltaproteobacteria_supercluster._Proteobacteria._Deltaproteobacteria._Desulfobacca_acetoxidans_lineage:0.1045223407,(Af0ScI27.Reductive_bacterial_type_DsrAB._Deltaproteobacteria_supercluster._Proteobacteria._Deltaproteobacteria._Desulfobacca_acetoxidans_lineage:0.1318373385,(UncS1657.Reductive_bacterial_type_DsrAB._Deltaproteobacteria_supercluster._Proteobacteria._Deltaproteobacteria._Desulfobacca_acetoxidans_lineage:0.04862564252,UncS1678.Reductive_bacterial_type_DsrAB._Deltaproteobacteria_supercluster._Proteobacteria._Deltaproteobacteria._Desulfobacca_acetoxidans_lineage:0.0493048515)82:0.04165142347)100:0.0894508406)97:0.06604381649,(Deltaproteobacteria.bacterium.RBG_13_58_19:0.04203559671,UncS1631.Reductive_bacterial_type_DsrAB._Deltaproteobacteria_supercluster._Proteobacteria._Deltaproteobacteria._Desulfobacca_acetoxidans_lineage:0.0985233596)93:0.04016328816)100:0.1154976281,((((JN615161.Reductive_bacterial_type_DsrAB._Deltaproteobacteria_supercluster._Proteobacteria._Deltaproteobacteria._Desulfobacca_acetoxidans_lineage:0.03663612824,JN615160.Reductive_bacterial_type_DsrAB._Deltaproteobacteria_supercluster._Proteobacteria._Deltaproteobacteria._Desulfobacca_acetoxidans_lineage:0.01763321956)100:0.0879438286,JN615186.Reductive_bacterial_type_DsrAB._Deltaproteobacteria_supercluster._Proteobacteria._Deltaproteobacteria._Desulfobacca_acetoxidans_lineage:0.08969243068)100:0.1629400663,(CP002629.Reductive_bacterial_type_DsrAB._Deltaproteobacteria_supercluster._Proteobacteria._Deltaproteobacteria._Desulfobacca_acetoxidans_lineage:0.138754636,FJ948556.Reductive_bacterial_type_DsrAB._Deltaproteobacteria_supercluster._Proteobacteria._Deltaproteobacteria._Desulfobacca_acetoxidans_lineage:0.2836290095)87:0.06750832829)96:0.09072522773,UncS2063.Reductive_bacterial_type_DsrAB._Deltaproteobacteria_supercluster._Proteobacteria._Deltaproteobacteria._Desulfobacca_acetoxidans_lineage:0.2595405876)53:0.04757343281)100:0.3736210949)74:0.12426956,(((EF429283.Reductive_bacterial_type_DsrAB._FACA_group_sensu_lato._Unclassified._Unclassified._Uncultured_family-level_lineage_6:0.1138534295,((UncS2041.Reductive_bacterial_type_DsrAB._FACA_group_sensu_lato._Unclassified._Unclassified._Uncultured_family-level_lineage_6:0.1233382462,(UncS2039.Reductive_bacterial_type_DsrAB._FACA_group_sensu_lato._Unclassified._Unclassified._Uncultured_family-level_lineage_6:0.2252731171,(UncS1679.Reductive_bacterial_type_DsrAB._FACA_group_sensu_lato._Unclassified._Unclassified._Uncultured_family-level_lineage_6:0.05746763879,UncS2040.Reductive_bacterial_type_DsrAB._FACA_group_sensu_lato._Unclassified._Unclassified._Uncultured_family-level_lineage_6:0.05191966943)99:0.04979197351)73:0.04083237681)39:0.01297553303,UncS1607.Reductive_bacterial_type_DsrAB._FACA_group_sensu_lato._Unclassified._Unclassified._Uncultured_family-level_lineage_6:0.1553575438)68:0.04047705758)100:0.1080858356,(Bq8Rive4.Reductive_bacterial_type_DsrAB._FACA_group_sensu_lato._Unclassified._Unclassified._Uncultured_family-level_lineage_6:0.3854325355,Bq8Rive5.Reductive_bacterial_type_DsrAB._FACA_group_sensu_lato._Unclassified._Unclassified._Uncultured_family-level_lineage_6:0.172789437)96:0.1977550153)92:0.1269938398,(((UncS1633.Reductive_bacterial_type_DsrAB._FACA_group_sensu_lato._Unclassified._Unclassified._Unclassified:0.3627915735,((Z17DSoil.Reductive_bacterial_type_DsrAB._FACA_group_sensu_lato._Unclassified._Unclassified._Uncultured_family-level_lineage_5:0.03831166542,Z17DSoi2.Reductive_bacterial_type_DsrAB._FACA_group_sensu_lato._Unclassified._Unclassified._Uncultured_family-level_lineage_5:0.0413736705)100:0.3363137781,(((UncS1640.Reductive_bacterial_type_DsrAB._FACA_group_sensu_lato._Unclassified._Unclassified._Uncultured_family-level_lineage_5:0.1619393069,(Z17DSoi4.Reductive_bacterial_type_DsrAB._FACA_group_sensu_lato._Unclassified._Unclassified._Uncultured_family-level_lineage_5:0.1536316176,(JX985638.Reductive_bacterial_type_DsrAB._FACA_group_sensu_lato._Unclassified._Unclassified._Uncultured_family-level_lineage_5:0.0136555243,(JX985644.Reductive_bacterial_type_DsrAB._FACA_group_sensu_lato._Unclassified._Unclassified._Uncultured_family-level_lineage_5:0.06375852616,(JX985634.Reductive_bacterial_type_DsrAB._FACA_group_sensu_lato._Unclassified._Unclassified._Uncultured_family-level_lineage_5:0.04676329043,JX985643.Reductive_bacterial_type_DsrAB._FACA_group_sensu_lato._Unclassified._Unclassified._Uncultured_family-level_lineage_5:0.06078948426)85:0.02117032483)98:0.01590674631)100:0.1069231587)93:0.06377839177)64:0.05863188736,((UncS1675.Reductive_bacterial_type_DsrAB._FACA_group_sensu_lato._Unclassified._Unclassified._Uncultured_family-level_lineage_5:0.1879393928,UncS1632.Reductive_bacterial_type_DsrAB._FACA_group_sensu_lato._Unclassified._Unclassified._Uncultured_family-level_lineage_5:0.09160450165)65:0.05333635062,(UncS2033.Reductive_bacterial_type_DsrAB._FACA_group_sensu_lato._Unclassified._Unclassified._Uncultured_family-level_lineage_5:0.1262313606,UncS2032.Reductive_bacterial_type_DsrAB._FACA_group_sensu_lato._Unclassified._Unclassified._Uncultured_family-level_lineage_5:0.2046714025)37:0.03988663798)16:0.02607464526)26:0.02569388279,((UncS2035.Reductive_bacterial_type_DsrAB._FACA_group_sensu_lato._Unclassified._Unclassified._Uncultured_family-level_lineage_5:0.1381564556,UncS2034.Reductive_bacterial_type_DsrAB._FACA_group_sensu_lato._Unclassified._Unclassified._Uncultured_family-level_lineage_5:0.1313577137)29:0.02972170167,Z17DSoi5.Reductive_bacterial_type_DsrAB._FACA_group_sensu_lato._Unclassified._Unclassified._Uncultured_family-level_lineage_5:0.1441968771)27:0.01350282125)100:0.1357647177)100:0.1806305398)53:0.1206098748,(((BlackSe2.Reductive_bacterial_type_DsrAB._FACA_group_sensu_lato._Unclassified._Unclassified._Unclassified:0.3454178172,(((UncSu258.Reductive_bacterial_type_DsrAB._FACA_group_sensu_lato._Unclassified._Unclassified._Unclassified:0.3053256586,UncS1660.Reductive_bacterial_type_DsrAB._FACA_group_sensu_lato._Unclassified._Unclassified._Unclassified:0.3416643656)99:0.1499954544,Chloroflexi.bacterium.RBG_13_52_14:0.5378217697)58:0.05865140028,((((Bq8Rive3.Reductive_bacterial_type_DsrAB._FACA_group_sensu_lato._Unclassified._Unclassified._Unclassified:0.2301675999,(Bq8River.Reductive_bacterial_type_DsrAB._FACA_group_sensu_lato._Unclassified._Unclassified._Unclassified:0.2450116133,Deltaproteobacteria.bacterium.RBG_13_53_10:0.1110985994)41:0.03157714181)64:0.0768779134,Deltaproteobacteria.bacterium.RBG_16_47_11:0.1629700751)100:0.1230965785,Cl9Bacte.Reductive_bacterial_type_DsrAB._FACA_group_sensu_lato._Unclassified._Unclassified._Unclassified:0.3570290869)55:0.04278325784,(Bv6AaBa7.Reductive_bacterial_type_DsrAB._FACA_group_sensu_lato._Unclassified._Unclassified._Uncultured_family-level_lineage_2:0.09489854203,(BlackSe5.Reductive_bacterial_type_DsrAB._FACA_group_sensu_lato._Unclassified._Unclassified._Uncultured_family-level_lineage_2:0.2140984377,((BlackSe8.Reductive_bacterial_type_DsrAB._FACA_group_sensu_lato._Unclassified._Unclassified._Uncultured_family-level_lineage_2:0.3144929702,((BlackSe9.Reductive_bacterial_type_DsrAB._FACA_group_sensu_lato._Unclassified._Unclassified._Uncultured_family-level_lineage_2:0.1051165135,BlackS15.Reductive_bacterial_type_DsrAB._FACA_group_sensu_lato._Unclassified._Unclassified._Uncultured_family-level_lineage_2:0.09115516496)83:0.01867010999,BlackS21.Reductive_bacterial_type_DsrAB._FACA_group_sensu_lato._Unclassified._Unclassified._Uncultured_family-level_lineage_2:0.03011578677)27:1.0000005e-06)68:0.003437725782,BlackSe4.Reductive_bacterial_type_DsrAB._FACA_group_sensu_lato._Unclassified._Unclassified._Uncultured_family-level_lineage_2:0.07144439533)83:0.0187697183)86:0.03656080656)100:0.1707484143)35:0.04358553577)92:0.112519695)97:0.1091769363,((UncS1609.Reductive_bacterial_type_DsrAB._FACA_group_sensu_lato._Unclassified._Unclassified._Uncultured_family-level_lineage_4:0.03255274841,(UncSu256.Reductive_bacterial_type_DsrAB._FACA_group_sensu_lato._Unclassified._Unclassified._Uncultured_family-level_lineage_4:0.04867094273,((UncSu252.Reductive_bacterial_type_DsrAB._FACA_group_sensu_lato._Unclassified._Unclassified._Uncultured_family-level_lineage_4:0.02564937952,(UncSu250.Reductive_bacterial_type_DsrAB._FACA_group_sensu_lato._Unclassified._Unclassified._Uncultured_family-level_lineage_4:0.02986000841,UncSu251.Reductive_bacterial_type_DsrAB._FACA_group_sensu_lato._Unclassified._Unclassified._Uncultured_family-level_lineage_4:0.02924700009)47:0.01010098772)46:0.01229027721,(UncSu254.Reductive_bacterial_type_DsrAB._FACA_group_sensu_lato._Unclassified._Unclassified._Uncultured_family-level_lineage_4:0.01987785698,UncSu253.Reductive_bacterial_type_DsrAB._FACA_group_sensu_lato._Unclassified._Unclassified._Uncultured_family-level_lineage_4:0.0395098729)69:0.007300893886)100:0.1149135066)90:0.04272150503)100:0.364188891,UncSu782.Reductive_bacterial_type_DsrAB._FACA_group_sensu_lato._Unclassified._Unclassified._Unclassified:0.5140834045)65:0.09292197269)76:0.1228959151,((((((DstDich4.Reductive_bacterial_type_DsrAB._FACA_group_sensu_lato._Firmicutes._Clostridia._Desulfitobacterium:0.1507660605,((DstSpe13.Reductive_bacterial_type_DsrAB._FACA_group_sensu_lato._Firmicutes._Clostridia._Desulfitobacterium:0.002870317668,CP003348.Reductive_bacterial_type_DsrAB._FACA_group_sensu_lato._Firmicutes._Clostridia._Desulfitobacterium:1.0000005e-06)100:0.01683293952,(DsfHaf15.Reductive_bacterial_type_DsrAB._FACA_group_sensu_lato._Firmicutes._Clostridia._Desulfitobacterium:1.0000005e-06,DsfHaf14.Reductive_bacterial_type_DsrAB._FACA_group_sensu_lato._Firmicutes._Clostridia._Desulfitobacterium:1.0000005e-06)100:0.03038976327)95:0.05622479532)100:0.1664946647,((DfpMer11.Reductive_bacterial_type_DsrAB._FACA_group_sensu_lato._Firmicutes._Clostridia._Desulfosporosinus:0.03717423983,(DfpYoun5.Reductive_bacterial_type_DsrAB._FACA_group_sensu_lato._Firmicutes._Clostridia._Desulfosporosinus:0.02350689442,CP003108.Reductive_bacterial_type_DsrAB._FACA_group_sensu_lato._Firmicutes._Clostridia._Desulfosporosinus:0.08332745908)67:0.02889637731)100:0.08528935244,((CP003639.Reductive_bacterial_type_DsrAB._FACA_group_sensu_lato._Firmicutes._Clostridia._Desulfosporosinus:0.002750936175,DfpAcid2.Reductive_bacterial_type_DsrAB._FACA_group_sensu_lato._Firmicutes._Clostridia._Desulfosporosinus:1.0000005e-06)100:0.1811017623,DesSpeci.Reductive_bacterial_type_DsrAB._FACA_group_sensu_lato._Firmicutes._Clostridia._Desulfosporosinus:0.0785977036)60:0.0422734857)100:0.1841026698)96:0.115798411,((GrdPame5.Reductive_bacterial_type_DsrAB._FACA_group_sensu_lato._Actinobacteria._Actinobacteria._Gordonibacter:0.002763672532,FP929047.Reductive_bacterial_type_DsrAB._FACA_group_sensu_lato._Actinobacteria._Actinobacteria._Gordonibacter:1.0000005e-06)100:0.3365999969,entry800.Reductive_bacterial_type_DsrAB._FACA_group_sensu_lato._Unclassified._Unclassified._Unclassified:0.207559546)84:0.08014553478)100:0.2743827524,((DprTher2.Reductive_bacterial_type_DsrAB._FACA_group_sensu_lato._Unclassified._Unclassified._Unclassified:0.2366930339,PtmSpec4.Reductive_bacterial_type_DsrAB._FACA_group_sensu_lato._Firmicutes._Clostridia._Unclassified:0.2841844797)96:0.1352110752,((DfiAlka2.Reductive_bacterial_type_DsrAB._FACA_group_sensu_lato._Firmicutes._Clostridia._Unclassified:0.009810483954,Unc01cyh.Reductive_bacterial_type_DsrAB._FACA_group_sensu_lato._Unclassified._Unclassified._Unclassified:0.05202770647)100:0.2535270217,(Bv2Prop2.Reductive_bacterial_type_DsrAB._FACA_group_sensu_lato._Unclassified._Unclassified._Unclassified:0.04240051944,Bv2EtOH2.Reductive_bacterial_type_DsrAB._FACA_group_sensu_lato._Unclassified._Unclassified._Unclassified:0.07448406242)100:0.1405251667)100:0.2320252509)73:0.07973742785)33:0.05354422648,((CrxFerr3.Reductive_bacterial_type_DsrAB._FACA_group_sensu_lato._Firmicutes._Clostridia._Carboxydothermus:0.008614577349,CrxHydr2.Reductive_bacterial_type_DsrAB._FACA_group_sensu_lato._Firmicutes._Clostridia._Carboxydothermus:0.002579816952)100:0.4220249364,(JQ304772.Reductive_bacterial_type_DsrAB._FACA_group_sensu_lato._Firmicutes._Clostridia._Desulfotomaculum:0.2003916022,((DslRedu3.Reductive_bacterial_type_DsrAB._FACA_group_sensu_lato._Firmicutes._Clostridia._Desulfotomaculum:0.07402285311,(DslAero5.Reductive_bacterial_type_DsrAB._FACA_group_sensu_lato._Firmicutes._Clostridia._Desulfotomaculum:0.09414203158,(DslRumi4.Reductive_bacterial_type_DsrAB._FACA_group_sensu_lato._Firmicutes._Clostridia._Desulfotomaculum:0.01015199927,CP002780.Reductive_bacterial_type_DsrAB._FACA_group_sensu_lato._Firmicutes._Clostridia._Desulfotomaculum:1.0000005e-06)100:0.1204579219)61:0.02961035704)66:0.02370856429,((DscHydr2.Reductive_bacterial_type_DsrAB._FACA_group_sensu_lato._Firmicutes._Clostridia._Desulfotomaculum:0.01171558667,DslPute7.Reductive_bacterial_type_DsrAB._FACA_group_sensu_lato._Firmicutes._Clostridia._Desulfotomaculum:0.06369643007)92:0.04269840482,(((JN615181.Reductive_bacterial_type_DsrAB._FACA_group_sensu_lato._Firmicutes._Clostridia._Desulfotomaculum:0.005158841245,JN615180.Reductive_bacterial_type_DsrAB._FACA_group_sensu_lato._Firmicutes._Clostridia._Desulfotomaculum:0.02061968744)99:0.01129682897,JN615185.Reductive_bacterial_type_DsrAB._FACA_group_sensu_lato._Firmicutes._Clostridia._Desulfotomaculum:0.005921917066)100:0.1598721528,(CP002736.Reductive_bacterial_type_DsrAB._FACA_group_sensu_lato._Firmicutes._Clostridia._Desulfotomaculum:0.003352867442,DslNigr4.Reductive_bacterial_type_DsrAB._FACA_group_sensu_lato._Firmicutes._Clostridia._Desulfotomaculum:0.06842392882)100:0.0780227491)78:0.02841634467)48:0.01853767787)100:0.2154949061)100:0.1794877513)10:0.04844727325)17:0.04127451317,((TheToyoh.Reductive_bacterial_type_DsrAB._FACA_group_sensu_lato._Firmicutes._Clostridia._Unclassified:0.2558329815,(AetLong3.Reductive_bacterial_type_DsrAB._FACA_group_sensu_lato._Firmicutes._Clostridia._Sporomusaceae:0.3768359003,Y60Carb8.Reductive_bacterial_type_DsrAB._FACA_group_sensu_lato._Firmicutes._Clostridia._Sporomusaceae:0.2692080771)100:0.2180595256)59:0.06127920845,(((((((TptNeut2.Reductive_archaeal_type_DsrAB.._Crenarchaeota._Thermoprotei._Pyrobaculum:0.03315486547,PrbIslan.Reductive_archaeal_type_DsrAB.._Crenarchaeota._Thermoprotei._Pyrobaculum:1.0000005e-06)100:0.975710005,(Vulcanisaeta_moutnovskia_76828_CP002529:0.08721388426,(Vulcanisaeta_distributa_DSM_14429_chromosome_NC_014537:0.07298735618,Vulcanisaeta_sp_JCM_14467:0.04395070299)81:0.02952328517)100:1.050097516)99:0.4700615368,(entry802.Reductive_archaeal_type_DsrAB.._Crenarchaeota._Thermoprotei._Caldivirga:0.04416004136,(CvgMaqu3.Reductive_archaeal_type_DsrAB.._Crenarchaeota._Thermoprotei._Caldivirga:0.1262420565,entry706.Reductive_archaeal_type_DsrAB.._Crenarchaeota._Thermoprotei._Caldivirga:0.003437466142)43:0.01249973472)100:1.177310149)100:0.7571773364,(MV2.Eury:1.0000005e-06,SJ3.Eury:0.01550427371)100:1.454544958)100:0.562572054,((Candidatus.Hydrothermarchaeota.archaeon.JdFR.18:0.8902490514,((Candidatus.Rokubacteria.bacterium.RIFCSPLOWO2_02_FULL_68_19:0.1513445995,Candidatus.Rokubacteria.bacterium.GWC2_70_16:0.1959053776)100:0.2429751853,(Candidatus.Rokubacteria.bacterium.GWC2_70_16.Copy2:0.04988911267,((Candidatus.Rokubacteria.bacterium.GWC2_70_24:1.0000005e-06,(Candidatus.Rokubacteria.bacterium.GWF2_70_14:1.0000005e-06,Candidatus.Rokubacteria.bacterium.GWA2_70_23:1.0000005e-06)69:0.001975920854)98:0.005866884849,Candidatus.Rokubacteria.bacterium.RIFCSPLOWO2_12_FULL_71_19:0.008320316521)100:0.04440088027)100:0.3052517268)100:0.3263667152)93:0.1846973442,(MooThe10.Unclassified_dsrAB_type.._Firmicutes._Clostridia._Unclassified:1.0000005e-06,MooTher5.Unclassified_dsrAB_type.._Firmicutes._Clostridia._Unclassified:0.002161270697)100:2.644737586)53:0.1833512069)100:0.8044590845,(Candidatus.Hydrothermarchaeota.archaeon.JdFR.18.Copy2:0.614698985,Candidatus.Hydrothermarchaeota.archaeon.JdFR.17:0.9507200206)46:0.1201416725)100:0.2998664438,AigArcha.Reductive_bacterial_type_DsrAB._FACA_group_sensu_lato._Aigarchaeota._Unclassified._Unclassified:0.6420993349)99:0.2012518725)44:0.06253249228)35:0.03658755441)93:0.09338709102)28:0.03103290506,(((UncS2037.Reductive_bacterial_type_DsrAB._FACA_group_sensu_lato._Unclassified._Unclassified._Uncultured_family-level_lineage_7:0.1274501277,(UncS1646.Reductive_bacterial_type_DsrAB._FACA_group_sensu_lato._Unclassified._Unclassified._Uncultured_family-level_lineage_7:0.1992645472,UncS2036.Reductive_bacterial_type_DsrAB._FACA_group_sensu_lato._Unclassified._Unclassified._Uncultured_family-level_lineage_7:0.1115575831)54:0.04126039792)100:0.2573907579,(ArgSulfa.Reductive_bacterial_type_DsrAB._Archaeoglobus_cluster._Euryarchaeota._Archaeoglobi._Archaeoglobus:0.3443259237,(entry788.Reductive_bacterial_type_DsrAB._Archaeoglobus_cluster._Euryarchaeota._Archaeoglobi._Archaeoglobus:0.3582653411,(ArgProf4.Reductive_bacterial_type_DsrAB._Archaeoglobus_cluster._Euryarchaeota._Archaeoglobi._Archaeoglobus:0.2864653637,((AB274309.Reductive_bacterial_type_DsrAB._Archaeoglobus_cluster._Euryarchaeota._Archaeoglobi._Archaeoglobus:0.1756295529,((CP002588.Reductive_bacterial_type_DsrAB._Archaeoglobus_cluster._Euryarchaeota._Archaeoglobi._Archaeoglobus:0.02043350073,AB274311.Reductive_bacterial_type_DsrAB._Archaeoglobus_cluster._Euryarchaeota._Archaeoglobi._Archaeoglobus:0.002447909802)94:0.009691676878,ArgVene3.Reductive_bacterial_type_DsrAB._Archaeoglobus_cluster._Euryarchaeota._Archaeoglobi._Archaeoglobus:0.06070877441)94:0.04558476502)100:0.2084449601,(ArgFulg4.Reductive_bacterial_type_DsrAB._Archaeoglobus_cluster._Euryarchaeota._Archaeoglobi._Archaeoglobus:0.002793016266,ArgFulg5.Reductive_bacterial_type_DsrAB._Archaeoglobus_cluster._Euryarchaeota._Archaeoglobi._Archaeoglobus:1.0000005e-06)100:0.1589405248)100:0.1558907917)99:0.1380100622)100:0.1613173519)100:0.3305035724)49:0.07067845951,(EF429276.Reductive_bacterial_type_DsrAB._FACA_group_sensu_lato._Unclassified._Unclassified._Unclassified:0.3922053991,(Deltaproteobacteria.bacterium.RBG_13_61_14:0.355265719,Z80e0Ab7.Reductive_bacterial_type_DsrAB._FACA_group_sensu_lato._Unclassified._Unclassified._Unclassified:0.4504146774)47:0.09729639319)3:0.02644654465)5:0.05372244526)21:0.05310704329)56:0.0866909616)71:0.07268042421,((((Nitrospirae.bacterium.CG1_02_44_142:0.1331891464,(Nitrospirae.bacterium.RBG_16_43_8:0.06667836208,(JN615155.Reductive_bacterial_type_DsrAB._Nitrospirae_supercluster._Unclassified._Unclassified._Unclassified:0.1805469745,(Nitrospirae.bacterium.GWD2_44_7:1.0000005e-06,(Nitrospirae.bacterium.RIFOXYA2_FULL_44_9:1.0000005e-06,Nitrospirae.bacterium.GWF2_44_13:1.0000005e-06)32:1.0000005e-06)100:0.1074146801)60:0.03179456301)96:0.07944895735)100:0.2102827998,((Unc01d2m.Reductive_bacterial_type_DsrAB._Nitrospirae_supercluster._Unclassified._Unclassified._Uncultured_family-level_lineage_13:0.1114557441,(AtcSed71.Reductive_bacterial_type_DsrAB._Nitrospirae_supercluster._Unclassified._Unclassified._Uncultured_family-level_lineage_13:0.01809343169,(Aj6f0Ab7.Reductive_bacterial_type_DsrAB._Nitrospirae_supercluster._Unclassified._Unclassified._Uncultured_family-level_lineage_13:0.01699505062,Aj8b0Ab4.Reductive_bacterial_type_DsrAB._Nitrospirae_supercluster._Unclassified._Unclassified._Uncultured_family-level_lineage_13:0.01744504056)98:0.03220759524)100:0.2629641611)70:0.09469983591,UncS1681.Reductive_bacterial_type_DsrAB._Nitrospirae_supercluster._Unclassified._Unclassified._Uncultured_family-level_lineage_13:0.5285286589)74:0.05926748589)87:0.1157027014,((MagCase1.Reductive_bacterial_type_DsrAB._Deltaproteobacteria_supercluster._Nitrospirae._Nitrospira._UnclassifiedProteobacteria._Deltaproteobacteria._Desulfobulbaceae:0.3112178474,(AB451528.Reductive_bacterial_type_DsrAB._Nitrospirae_supercluster._Unclassified._Unclassified._Unclassified:0.17629458,(UncSu201.Reductive_bacterial_type_DsrAB._Nitrospirae_supercluster._Unclassified._Unclassified._Unclassified:0.007893610661,UncSu204.Reductive_bacterial_type_DsrAB._Nitrospirae_supercluster._Unclassified._Unclassified._Unclassified:0.005222177775)100:0.09625793169)100:0.1307187681)99:0.1284017705,((Nitrospirae.bacterium.GWB2_47_37:1.0000005e-06,Nitrospirae.bacterium.GWA2_46_11:1.0000005e-06)100:0.2759263508,(((TheYello.Reductive_bacterial_type_DsrAB._Nitrospirae_supercluster._Nitrospirae._Nitrospira._Thermodesulfovibrio:1.0000005e-06,(TdsYell2.Reductive_bacterial_type_DsrAB._Nitrospirae_supercluster._Nitrospirae._Nitrospira._Thermodesulfovibrio:0.01543967167,TdsIsla2.Reductive_bacterial_type_DsrAB._Nitrospirae_supercluster._Nitrospirae._Nitrospira._Thermodesulfovibrio:0.002423550415)100:0.02124441925)100:0.05309690766,(EF429278.Reductive_bacterial_type_DsrAB._Nitrospirae_supercluster._Nitrospirae._Nitrospira._Thermodesulfovibrio:0.01860718173,EF429277.Reductive_bacterial_type_DsrAB._Nitrospirae_supercluster._Nitrospirae._Nitrospira._Thermodesulfovibrio:0.01042327365)100:0.191221179)98:0.08528051257,ThfThio2.Reductive_bacterial_type_DsrAB._Nitrospirae_supercluster._Nitrospirae._Nitrospira._Thermodesulfovibrio:0.07697809076)100:0.2377388856)99:0.1497437915)64:0.05642796844)100:0.1643383269,((((JN615164.Reductive_bacterial_type_DsrAB._Nitrospirae_supercluster._Unclassified._Unclassified._Uncultured_family-level_lineage_10:0.009017907107,JN615169.Reductive_bacterial_type_DsrAB._Nitrospirae_supercluster._Unclassified._Unclassified._Uncultured_family-level_lineage_10:0.004181081354)82:0.007322723124,JN615173.Reductive_bacterial_type_DsrAB._Nitrospirae_supercluster._Unclassified._Unclassified._Uncultured_family-level_lineage_10:0.02564099198)100:0.05216085291,(Nitrospirae.bacterium.GWD2_57_9:0.05465355064,(((UncS1654.Reductive_bacterial_type_DsrAB._Nitrospirae_supercluster._Unclassified._Unclassified._Uncultured_family-level_lineage_10:0.03737297638,UncS1645.Reductive_bacterial_type_DsrAB._Nitrospirae_supercluster._Unclassified._Unclassified._Uncultured_family-level_lineage_10:0.08674112556)91:0.03021962314,((UncS1671.Reductive_bacterial_type_DsrAB._Nitrospirae_supercluster._Unclassified._Unclassified._Uncultured_family-level_lineage_10:0.002408492926,UncS2030.Reductive_bacterial_type_DsrAB._Nitrospirae_supercluster._Unclassified._Unclassified._Uncultured_family-level_lineage_10:0.002865969132)100:0.1199718395,UncS2031.Reductive_bacterial_type_DsrAB._Nitrospirae_supercluster._Unclassified._Unclassified._Uncultured_family-level_lineage_10:0.115159281)71:0.0429069151)69:0.05297691637,UncS1653.Reductive_bacterial_type_DsrAB._Nitrospirae_supercluster._Unclassified._Unclassified._Uncultured_family-level_lineage_10:0.0798015353)45:0.02672494765)36:0.01052484751)96:0.05754257778,(((Nitrospirae.bacterium.GWC2_57_13:1.0000005e-06,Nitrospirae.bacterium.GWC1_57_7:1.0000005e-06)100:0.1326271322,((UncSu774.Reductive_bacterial_type_DsrAB._Nitrospirae_supercluster._Unclassified._Unclassified._Uncultured_family-level_lineage_10:0.02194870645,(UncSu780.Reductive_bacterial_type_DsrAB._Nitrospirae_supercluster._Unclassified._Unclassified._Uncultured_family-level_lineage_10:0.00823590327,(DQ855244.Reductive_bacterial_type_DsrAB._Nitrospirae_supercluster._Unclassified._Unclassified._Uncultured_family-level_lineage_10:0.01916634034,(UncSu775.Reductive_bacterial_type_DsrAB._Nitrospirae_supercluster._Unclassified._Unclassified._Uncultured_family-level_lineage_10:0.0191510502,UncSu772.Reductive_bacterial_type_DsrAB._Nitrospirae_supercluster._Unclassified._Unclassified._Uncultured_family-level_lineage_10:0.01922340214)14:1.0000005e-06)20:1.0000005e-06)46:1.0000005e-06)100:0.0709713777,Af0ScI42.Reductive_bacterial_type_DsrAB._Nitrospirae_supercluster._Unclassified._Unclassified._Uncultured_family-level_lineage_10:0.08519341481)99:0.06745773619)21:0.03016395505,(JN615158.Reductive_bacterial_type_DsrAB._Nitrospirae_supercluster._Unclassified._Unclassified._Uncultured_family-level_lineage_10:0.07032851104,JN615159.Reductive_bacterial_type_DsrAB._Nitrospirae_supercluster._Unclassified._Unclassified._Uncultured_family-level_lineage_10:0.07281179777)100:0.1163985167)37:0.03143577654)100:0.3558681855)98:0.1178510287)100:0.206093967)8:0.05331450826,(UncS1615.Reductive_bacterial_type_DsrAB._Environmental_supercluster_1._Unclassified._Unclassified._Unclassified:0.498322567,(UncS2000.Reductive_bacterial_type_DsrAB._Environmental_supercluster_1._Unclassified._Unclassified._Uncultured_family-level_lineage_12:0.1736892632,(UncS2003.Reductive_bacterial_type_DsrAB._Environmental_supercluster_1._Unclassified._Unclassified._Uncultured_family-level_lineage_12:0.2237847499,(UncS2002.Reductive_bacterial_type_DsrAB._Environmental_supercluster_1._Unclassified._Unclassified._Uncultured_family-level_lineage_12:0.07368587465,((Aj4h0Ab5.Reductive_bacterial_type_DsrAB._Environmental_supercluster_1._Unclassified._Unclassified._Uncultured_family-level_lineage_12:0.1358297825,Jtyyyy02.Reductive_bacterial_type_DsrAB._Environmental_supercluster_1._Unclassified._Unclassified._Uncultured_family-level_lineage_12:0.0932559624)95:0.06276909883,(UncS1732.Reductive_bacterial_type_DsrAB._Environmental_supercluster_1._Unclassified._Unclassified._Uncultured_family-level_lineage_12:0.06017129469,(JQ304782.Reductive_bacterial_type_DsrAB._Environmental_supercluster_1._Unclassified._Unclassified._Uncultured_family-level_lineage_12:0.1529141038,(UncS2011.Reductive_bacterial_type_DsrAB._Environmental_supercluster_1._Unclassified._Unclassified._Uncultured_family-level_lineage_12:0.0607792926,(UncSu276.Reductive_bacterial_type_DsrAB._Environmental_supercluster_1._Unclassified._Unclassified._Uncultured_family-level_lineage_12:0.09368960852,(JQ304773.Reductive_bacterial_type_DsrAB._Environmental_supercluster_1._Unclassified._Unclassified._Uncultured_family-level_lineage_12:0.01235451405,JQ304764.Reductive_bacterial_type_DsrAB._Environmental_supercluster_1._Unclassified._Unclassified._Uncultured_family-level_lineage_12:0.009021232216)99:0.0406222891)95:0.02548721262)100:0.05247158317)38:0.05244658001)82:0.117799127)38:0.04482878107)51:0.04965539313)76:0.106480392)100:0.3331293082)25:0.04967135142)22:0.05039619133)78:0.08236488815,(Candidatus.Desantisbacteria.bacterium.CG2_30_40_21:0.3506611733,(Actinobacteria.bacterium.GWC2_53_9:0.1821891892,Actinobacteria.bacterium.CG2_30_50_142:0.2051265067)100:0.2414125576)61:0.07184202428)100:0.5544938092,Nitrospirae.bacterium.CG2_30_53_67:0.2060229756);
