# Supplementary material for: Phylogenomic analysis of novel Diaforarchaea is consistent with sulfite but not sulfate reduction in volcanic environments on early Earth
Source: ISME J. 2020 Feb 17;14(5):1316–31. doi: 10.1038/s41396-020-0611-9 (PMC7174415; doi:10.1038/s41396-020-0611-9)
Supplement: Supplementary file 3 — Supplementary Dataset 1 [file 41396_2020_611_MOESM3_ESM.xlsx]

## Sheet: MV2_PCG
Gene ID	Locus Tag	Gene Product Name
3300029569 assembled Ga0311280_1000011	Ga0311280_1000011	pyruvate ferredoxin oxidoreductase alpha subunit
3300029569 assembled Ga0311280_1000012	Ga0311280_1000012	pyruvate ferredoxin oxidoreductase beta subunit/oxalate oxidoreductase subunit beta
3300029569 assembled Ga0311280_1000013	Ga0311280_1000013	MoaA/NifB/PqqE/SkfB family radical SAM enzyme
3300029569 assembled Ga0311280_1000014	Ga0311280_1000014	deoxyribodipyrimidine photolyase
3300029569 assembled Ga0311280_1000015	Ga0311280_1000015	O-acetyl-ADP-ribose deacetylase (regulator of RNase III)
3300029569 assembled Ga0311280_1000016	Ga0311280_1000016	drug/metabolite transporter (DMT)-like permease
3300029569 assembled Ga0311280_1000017	Ga0311280_1000017	glutamate/tyrosine decarboxylase-like PLP-dependent enzyme
3300029569 assembled Ga0311280_1000018	Ga0311280_1000018	cyanate permease
3300029569 assembled Ga0311280_1000019	Ga0311280_1000019	aldehyde:ferredoxin oxidoreductase
3300029569 assembled Ga0311280_1000031	Ga0311280_1000031	hypothetical protein
3300029569 assembled Ga0311280_1000032	Ga0311280_1000032	Fe-S cluster assembly ATP-binding protein
3300029569 assembled Ga0311280_1000033	Ga0311280_1000033	Fe-S cluster assembly protein SufB
3300029569 assembled Ga0311280_1000034	Ga0311280_1000034	Fe-S cluster assembly scaffold protein SufB
3300029569 assembled Ga0311280_1000035	Ga0311280_1000035	cysteine desulfurase/selenocysteine lyase
3300029569 assembled Ga0311280_1000036	Ga0311280_1000036	nitrogen fixation NifU-like protein
3300029569 assembled Ga0311280_1000037	Ga0311280_1000037	protease I
3300029569 assembled Ga0311280_1000038	Ga0311280_1000038	cytosine/adenosine deaminase-related metal-dependent hydrolase
3300029569 assembled Ga0311280_1000039	Ga0311280_1000039	circadian clock protein KaiC
3300029569 assembled Ga0311280_1000061	Ga0311280_1000061	cell division protein FtsZ
3300029569 assembled Ga0311280_1000062	Ga0311280_1000062	tRNA-splicing ligase RtcB
3300029569 assembled Ga0311280_1000063	Ga0311280_1000063	hypothetical protein
3300029569 assembled Ga0311280_1000064	Ga0311280_1000064	hypothetical protein
3300029569 assembled Ga0311280_1000065	Ga0311280_1000065	creatinine amidohydrolase
3300029569 assembled Ga0311280_1000066	Ga0311280_1000066	glycine hydroxymethyltransferase
3300029569 assembled Ga0311280_1000067	Ga0311280_1000067	MFS family permease/MFS family permease
3300029569 assembled Ga0311280_1000068	Ga0311280_1000068	DNA-binding MarR family transcriptional regulator
3300029569 assembled Ga0311280_1000069	Ga0311280_1000069	Zn-dependent protease
3300029569 assembled Ga0311280_1000091	Ga0311280_1000091	DNA-binding beta-propeller fold protein YncE
3300029569 assembled Ga0311280_1000092	Ga0311280_1000092	hypothetical protein
3300029569 assembled Ga0311280_1000093	Ga0311280_1000093	hypothetical protein
3300029569 assembled Ga0311280_1000094	Ga0311280_1000094	DNA-binding Lrp family transcriptional regulator
3300029569 assembled Ga0311280_1000095	Ga0311280_1000095	NAD+ synthase
3300029569 assembled Ga0311280_1000096	Ga0311280_1000096	acetyl-CoA synthetase (ADP-forming)
3300029569 assembled Ga0311280_1000097	Ga0311280_1000097	acetyl-CoA synthetase (ADP-forming)
3300029569 assembled Ga0311280_1000098	Ga0311280_1000098	diphthine synthase
3300029569 assembled Ga0311280_1000099	Ga0311280_1000099	hypothetical protein
3300029569 assembled Ga0311280_1000131	Ga0311280_1000131	fatty-acyl-CoA synthase
3300029569 assembled Ga0311280_1000132	Ga0311280_1000132	fatty-acyl-CoA synthase
3300029569 assembled Ga0311280_1000133	Ga0311280_1000133	carbonic anhydrase/acetyltransferase-like protein (isoleucine patch superfamily)
3300029569 assembled Ga0311280_1000134	Ga0311280_1000134	electron transfer flavoprotein beta subunit
3300029569 assembled Ga0311280_1000135	Ga0311280_1000135	electron transfer flavoprotein alpha subunit
3300029569 assembled Ga0311280_1000136	Ga0311280_1000136	KEOPS complex subunit Pcc1
3300029569 assembled Ga0311280_1000137	Ga0311280_1000137	prefoldin beta subunit
3300029569 assembled Ga0311280_1000138	Ga0311280_1000138	RimJ/RimL family protein N-acetyltransferase
3300029569 assembled Ga0311280_1000139	Ga0311280_1000139	glutamine synthetase
3300029569 assembled Ga0311280_1000261	Ga0311280_1000261	putative redox protein
3300029569 assembled Ga0311280_1000262	Ga0311280_1000262	nitroreductase
3300029569 assembled Ga0311280_1000263	Ga0311280_1000263	molybdopterin-biosynthesis enzyme MoeA-like protein
3300029569 assembled Ga0311280_1000264	Ga0311280_1000264	acetolactate synthase-1/2/3 large subunit
3300029569 assembled Ga0311280_1000265	Ga0311280_1000265	putative sterol carrier protein
3300029569 assembled Ga0311280_1000266	Ga0311280_1000266	(R,R)-butanediol dehydrogenase/meso-butanediol dehydrogenase/diacetyl reductase
3300029569 assembled Ga0311280_1000267	Ga0311280_1000267	beta-galactosidase
3300029569 assembled Ga0311280_1000268	Ga0311280_1000268	GPH family glycoside/pentoside/hexuronide:cation symporter
3300029569 assembled Ga0311280_1000269	Ga0311280_1000269	predicted metal-dependent phosphoesterase TrpH
3300029569 assembled Ga0311280_1000301	Ga0311280_1000301	aldehyde:ferredoxin oxidoreductase
3300029569 assembled Ga0311280_1000302	Ga0311280_1000302	hypothetical protein
3300029569 assembled Ga0311280_1000303	Ga0311280_1000303	aminopeptidase N
3300029569 assembled Ga0311280_1000304	Ga0311280_1000304	glycolate oxidase iron-sulfur subunit
3300029569 assembled Ga0311280_1000305	Ga0311280_1000305	Fe-S oxidoreductase
3300029569 assembled Ga0311280_1000306	Ga0311280_1000306	glycolate oxidase
3300029569 assembled Ga0311280_1000307	Ga0311280_1000307	lactate permease
3300029569 assembled Ga0311280_1000308	Ga0311280_1000308	L-lactate dehydrogenase complex protein LldG
3300029569 assembled Ga0311280_1000309	Ga0311280_1000309	L-lactate utilization protein LutC
3300029569 assembled Ga0311280_1000431	Ga0311280_1000431	putative transposase
3300029569 assembled Ga0311280_1000432	Ga0311280_1000432	glutamate-1-semialdehyde 2,1-aminomutase
3300029569 assembled Ga0311280_1000433	Ga0311280_1000433	hydroxymethylbilane synthase
3300029569 assembled Ga0311280_1000434	Ga0311280_1000434	uroporphyrin-III C-methyltransferase
3300029569 assembled Ga0311280_1000435	Ga0311280_1000435	uroporphyrinogen-III synthase
3300029569 assembled Ga0311280_1000436	Ga0311280_1000436	hypothetical protein
3300029569 assembled Ga0311280_1000437	Ga0311280_1000437	hypothetical protein
3300029569 assembled Ga0311280_1000438	Ga0311280_1000438	ribonuclease P protein subunit RPR2
3300029569 assembled Ga0311280_1000439	Ga0311280_1000439	hypothetical protein
3300029569 assembled Ga0311280_1000631	Ga0311280_1000631	D-glycero-alpha-D-manno-heptose-7-phosphate kinase
3300029569 assembled Ga0311280_1000632	Ga0311280_1000632	UDP-glucose 4-epimerase
3300029569 assembled Ga0311280_1000633	Ga0311280_1000633	cyclic pyranopterin phosphate synthase
3300029569 assembled Ga0311280_1000634	Ga0311280_1000634	TatD-related deoxyribonuclease
3300029569 assembled Ga0311280_1000635	Ga0311280_1000635	activator of 2-hydroxyglutaryl-CoA dehydratase
3300029569 assembled Ga0311280_1000636	Ga0311280_1000636	malate dehydrogenase
3300029569 assembled Ga0311280_1000637	Ga0311280_1000637	acylpyruvate hydrolase
3300029569 assembled Ga0311280_1000638	Ga0311280_1000638	DNA-binding PadR family transcriptional regulator
3300029569 assembled Ga0311280_1000639	Ga0311280_1000639	16S rRNA A1518/A1519 N6-dimethyltransferase RsmA/KsgA/DIM1 with predicted DNA glycosylase/AP lyase activity
3300029569 assembled Ga0311280_1000931	Ga0311280_1000931	outer membrane protein assembly factor BamB
3300029569 assembled Ga0311280_1000932	Ga0311280_1000932	hypothetical protein
3300029569 assembled Ga0311280_1000933	Ga0311280_1000933	hypothetical protein
3300029569 assembled Ga0311280_1000934	Ga0311280_1000934	hypothetical protein
3300029569 assembled Ga0311280_1000935	Ga0311280_1000935	outer membrane protein assembly factor BamB/outer membrane protein assembly factor BamB
3300029569 assembled Ga0311280_1000936	Ga0311280_1000936	hypothetical protein
3300029569 assembled Ga0311280_1000937	Ga0311280_1000937	transglutaminase-like putative cysteine protease
3300029569 assembled Ga0311280_1000938	Ga0311280_1000938	pyrroline-5-carboxylate reductase
3300029569 assembled Ga0311280_1000939	Ga0311280_1000939	carboxypeptidase Ss1
3300029569 assembled Ga0311280_1001101	Ga0311280_1001101	hypothetical protein
3300029569 assembled Ga0311280_1001102	Ga0311280_1001102	DNA helicase HerA-like ATPase
3300029569 assembled Ga0311280_1001103	Ga0311280_1001103	hypothetical protein
3300029569 assembled Ga0311280_1001104	Ga0311280_1001104	hypothetical protein
3300029569 assembled Ga0311280_1001105	Ga0311280_1001105	hypothetical protein
3300029569 assembled Ga0311280_1001106	Ga0311280_1001106	Lrp/AsnC family transcriptional regulator for asnA, asnC and gidA
3300029569 assembled Ga0311280_1001107	Ga0311280_1001107	peroxiredoxin (alkyl hydroperoxide reductase subunit C)
3300029569 assembled Ga0311280_1001108	Ga0311280_1001108	NADH dehydrogenase
3300029569 assembled Ga0311280_1001109	Ga0311280_1001109	sRNA-binding regulator protein Hfq
3300029569 assembled Ga0311280_1003291	Ga0311280_1003291	putative aminopeptidase FrvX
3300029569 assembled Ga0311280_1003292	Ga0311280_1003292	phenylalanyl-tRNA synthetase beta chain
3300029569 assembled Ga0311280_1003293	Ga0311280_1003293	DNA excision repair protein ERCC-2
3300029569 assembled Ga0311280_1003294	Ga0311280_1003294	hypothetical protein
3300029569 assembled Ga0311280_1003295	Ga0311280_1003295	translation initiation factor 2B subunit (eIF-2B alpha/beta/delta family)
3300029569 assembled Ga0311280_1003296	Ga0311280_1003296	hypothetical protein
3300029569 assembled Ga0311280_1003297	Ga0311280_1003297	digeranylgeranylglycerophospholipid reductase
3300029569 assembled Ga0311280_1003298	Ga0311280_1003298	ferredoxin
3300029569 assembled Ga0311280_1003299	Ga0311280_1003299	hypothetical protein
3300029569 assembled Ga0311280_1003651	Ga0311280_1003651	acyl-CoA hydrolase
3300029569 assembled Ga0311280_1003652	Ga0311280_1003652	glycosyltransferase involved in cell wall biosynthesis
3300029569 assembled Ga0311280_1003653	Ga0311280_1003653	phosphoadenosine phosphosulfate reductase
3300029569 assembled Ga0311280_1003654	Ga0311280_1003654	arylsulfatase A-like enzyme
3300029569 assembled Ga0311280_1003655	Ga0311280_1003655	glycosyltransferase involved in cell wall biosynthesis
3300029569 assembled Ga0311280_1003656	Ga0311280_1003656	D-glycero-alpha-D-manno-heptose-7-phosphate kinase
3300029569 assembled Ga0311280_1003657	Ga0311280_1003657	D-sedoheptulose 7-phosphate isomerase
3300029569 assembled Ga0311280_1003658	Ga0311280_1003658	D-glycero-D-manno-heptose 1,7-bisphosphate phosphatase
3300029569 assembled Ga0311280_1003659	Ga0311280_1003659	NDP-sugar pyrophosphorylase family protein
3300029569 assembled Ga0311280_1004171	Ga0311280_1004171	hypothetical protein
3300029569 assembled Ga0311280_1004172	Ga0311280_1004172	hypothetical protein
3300029569 assembled Ga0311280_1004173	Ga0311280_1004173	5-methyltetrahydropteroyltriglutamate--homocysteine methyltransferase
3300029569 assembled Ga0311280_1004174	Ga0311280_1004174	methionine synthase II (cobalamin-independent)
3300029569 assembled Ga0311280_1004175	Ga0311280_1004175	5,10-methylenetetrahydrofolate reductase
3300029569 assembled Ga0311280_1004176	Ga0311280_1004176	NAD-dependent deacetylase
3300029569 assembled Ga0311280_1004177	Ga0311280_1004177	3-oxoacyl-[acyl-carrier protein] reductase
3300029569 assembled Ga0311280_1004178	Ga0311280_1004178	L-aminopeptidase/D-esterase-like protein
3300029569 assembled Ga0311280_1004179	Ga0311280_1004179	hypothetical protein
3300029569 assembled Ga0311280_1004891	Ga0311280_1004891	hypothetical protein
3300029569 assembled Ga0311280_1004892	Ga0311280_1004892	KaiC/GvpD/RAD55 family RecA-like ATPase
3300029569 assembled Ga0311280_1004893	Ga0311280_1004893	ssDNA-binding replication factor A large subunit
3300029569 assembled Ga0311280_1004894	Ga0311280_1004894	small subunit ribosomal protein S17e
3300029569 assembled Ga0311280_1004895	Ga0311280_1004895	DNA primase small subunit
3300029569 assembled Ga0311280_1004896	Ga0311280_1004896	threonine dehydratase
3300029569 assembled Ga0311280_1004897	Ga0311280_1004897	uncharacterized protein YunC (DUF1805 family)
3300029569 assembled Ga0311280_1004898	Ga0311280_1004898	MFS family permease
3300029569 assembled Ga0311280_1004899	Ga0311280_1004899	hypothetical protein
3300029569 assembled Ga0311280_1006121	Ga0311280_1006121	predicted transcriptional regulator
3300029569 assembled Ga0311280_1006122	Ga0311280_1006122	fucose permease
3300029569 assembled Ga0311280_1006123	Ga0311280_1006123	hypothetical protein
3300029569 assembled Ga0311280_1006124	Ga0311280_1006124	2,3-diketo-5-methylthiopentyl-1-phosphate enolase
3300029569 assembled Ga0311280_1006125	Ga0311280_1006125	xylulokinase
3300029569 assembled Ga0311280_1006126	Ga0311280_1006126	4-aminobutyrate aminotransferase/(S)-3-amino-2-methylpropionate transaminase
3300029569 assembled Ga0311280_1006127	Ga0311280_1006127	pyrophosphatase PpaX
3300029569 assembled Ga0311280_1006181	Ga0311280_1006181	uncharacterized OsmC-like protein
3300029569 assembled Ga0311280_1006182	Ga0311280_1006182	putative transposase
3300029569 assembled Ga0311280_1006183	Ga0311280_1006183	CBS domain-containing protein
3300029569 assembled Ga0311280_1006184	Ga0311280_1006184	exonuclease SbcC
3300029569 assembled Ga0311280_1006185	Ga0311280_1006185	hypothetical protein
3300029569 assembled Ga0311280_1006186	Ga0311280_1006186	hypothetical protein
3300029569 assembled Ga0311280_1006187	Ga0311280_1006187	sporulation protein YlmC with PRC-barrel domain
3300029569 assembled Ga0311280_1006188	Ga0311280_1006188	cell division protein FtsZ
3300029569 assembled Ga0311280_1006271	Ga0311280_1006271	cell division protein FtsZ
3300029569 assembled Ga0311280_1006272	Ga0311280_1006272	organic hydroperoxide reductase OsmC/OhrA
3300029569 assembled Ga0311280_1006273	Ga0311280_1006273	hypothetical protein
3300029569 assembled Ga0311280_1006274	Ga0311280_1006274	malate dehydrogenase (oxaloacetate-decarboxylating)
3300029569 assembled Ga0311280_1006275	Ga0311280_1006275	ribosomal protein S18 acetylase RimI-like enzyme
3300029569 assembled Ga0311280_1006276	Ga0311280_1006276	carboxypeptidase Taq
3300029569 assembled Ga0311280_1006277	Ga0311280_1006277	CARDB protein/uncharacterized protein DUF1628
3300029569 assembled Ga0311280_1009691	Ga0311280_1009691	MFS family permease
3300029569 assembled Ga0311280_1009692	Ga0311280_1009692	hypothetical protein
3300029569 assembled Ga0311280_1010001	Ga0311280_1010001	hypothetical protein
3300029569 assembled Ga0311280_1010002	Ga0311280_1010002	2-oxoglutarate ferredoxin oxidoreductase subunit alpha
3300029569 assembled Ga0311280_1010003	Ga0311280_1010003	2-oxoglutarate ferredoxin oxidoreductase subunit beta
3300029569 assembled Ga0311280_1010004	Ga0311280_1010004	hypothetical protein
3300029569 assembled Ga0311280_1010005	Ga0311280_1010005	hypothetical protein
3300029569 assembled Ga0311280_1010006	Ga0311280_1010006	DDE family transposase
3300029569 assembled Ga0311280_1010007	Ga0311280_1010007	transposase
3300029569 assembled Ga0311280_1010461	Ga0311280_1010461	hypothetical protein
3300029569 assembled Ga0311280_1010462	Ga0311280_1010462	serine protease AprX
3300029569 assembled Ga0311280_1010463	Ga0311280_1010463	hypothetical protein
3300029569 assembled Ga0311280_1010464	Ga0311280_1010464	hypothetical protein
3300029569 assembled Ga0311280_1010465	Ga0311280_1010465	ribbon-helix-helix CopG family protein
3300029569 assembled Ga0311280_1010466	Ga0311280_1010466	hypothetical protein
3300029569 assembled Ga0311280_1010467	Ga0311280_1010467	hypothetical protein
3300029569 assembled Ga0311280_1010468	Ga0311280_1010468	hypothetical protein
3300029569 assembled Ga0311280_1010469	Ga0311280_1010469	hypothetical protein
3300029569 assembled Ga0311280_1010611	Ga0311280_1010611	hypothetical protein
3300029569 assembled Ga0311280_1010612	Ga0311280_1010612	hypothetical protein
3300029569 assembled Ga0311280_1010613	Ga0311280_1010613	predicted metal-dependent peptidase
3300029569 assembled Ga0311280_1010614	Ga0311280_1010614	hypothetical protein
3300029569 assembled Ga0311280_1010615	Ga0311280_1010615	hypothetical protein
3300029569 assembled Ga0311280_1010616	Ga0311280_1010616	hypothetical protein
3300029569 assembled Ga0311280_1010617	Ga0311280_1010617	hypothetical protein
3300029569 assembled Ga0311280_1010618	Ga0311280_1010618	hypothetical protein
3300029569 assembled Ga0311280_1010619	Ga0311280_1010619	hypothetical protein
3300029569 assembled Ga0311280_1010761	Ga0311280_1010761	transposase
3300029569 assembled Ga0311280_1010762	Ga0311280_1010762	hypothetical protein
3300029569 assembled Ga0311280_1010763	Ga0311280_1010763	MFS family permease/MFS family permease
3300029569 assembled Ga0311280_1010911	Ga0311280_1010911	7,8-dihydropterin-6-yl-methyl-4-(beta-D-ribofuranosyl)aminobenzene 5'-phosphate synthase
3300029569 assembled Ga0311280_1010912	Ga0311280_1010912	sugar phosphate permease
3300029569 assembled Ga0311280_1010913	Ga0311280_1010913	4-hydroxythreonine-4-phosphate dehydrogenase
3300029569 assembled Ga0311280_1010914	Ga0311280_1010914	uncharacterized protein YgbK (DUF1537 family)/uncharacterized protein YgbK (DUF1537 family)
3300029569 assembled Ga0311280_1010915	Ga0311280_1010915	beta-phosphoglucomutase-like phosphatase (HAD superfamily)
3300029569 assembled Ga0311280_1011291	Ga0311280_1011291	hypothetical protein
3300029569 assembled Ga0311280_1011292	Ga0311280_1011292	hypothetical protein
3300029569 assembled Ga0311280_1011293	Ga0311280_1011293	hypothetical protein
3300029569 assembled Ga0311280_1011294	Ga0311280_1011294	hypothetical protein
3300029569 assembled Ga0311280_1011295	Ga0311280_1011295	hypothetical protein
3300029569 assembled Ga0311280_1011296	Ga0311280_1011296	hypothetical protein
3300029569 assembled Ga0311280_1011297	Ga0311280_1011297	hypothetical protein
3300029569 assembled Ga0311280_1011298	Ga0311280_1011298	hypothetical protein
3300029569 assembled Ga0311280_1011299	Ga0311280_1011299	hypothetical protein
3300029569 assembled Ga0311280_1012541	Ga0311280_1012541	hypothetical protein
3300029569 assembled Ga0311280_1012542	Ga0311280_1012542	hypothetical protein
3300029569 assembled Ga0311280_1012543	Ga0311280_1012543	8-oxo-dGTP pyrophosphatase MutT (NUDIX family)
3300029569 assembled Ga0311280_1012544	Ga0311280_1012544	membrane protease YdiL (CAAX protease family)
3300029569 assembled Ga0311280_1012545	Ga0311280_1012545	2-haloacid dehalogenase
3300029569 assembled Ga0311280_1012546	Ga0311280_1012546	MFS family permease
3300029569 assembled Ga0311280_1013061	Ga0311280_1013061	hypothetical protein
3300029569 assembled Ga0311280_1013062	Ga0311280_1013062	hypothetical protein
3300029569 assembled Ga0311280_1013063	Ga0311280_1013063	hypothetical protein
3300029569 assembled Ga0311280_1013064	Ga0311280_1013064	predicted DNA-binding protein
3300029569 assembled Ga0311280_1013065	Ga0311280_1013065	uncharacterized protein DUF1374
3300029569 assembled Ga0311280_1013066	Ga0311280_1013066	uncharacterized protein DUF1374
3300029569 assembled Ga0311280_1013067	Ga0311280_1013067	hypothetical protein
3300029569 assembled Ga0311280_1013068	Ga0311280_1013068	hypothetical protein
3300029569 assembled Ga0311280_1013069	Ga0311280_1013069	hypothetical protein
3300029569 assembled Ga0311280_1013721	Ga0311280_1013721	3-oxoacyl-[acyl-carrier protein] reductase
3300029569 assembled Ga0311280_1013722	Ga0311280_1013722	3-oxoacyl-[acyl-carrier protein] reductase
3300029569 assembled Ga0311280_1013723	Ga0311280_1013723	drug/metabolite transporter (DMT)-like permease
3300029569 assembled Ga0311280_1013724	Ga0311280_1013724	Pyruvate/2-oxoacid:ferredoxin oxidoreductase delta subunit
3300029569 assembled Ga0311280_1013725	Ga0311280_1013725	pyruvate ferredoxin oxidoreductase alpha subunit
3300029569 assembled Ga0311280_1014361	Ga0311280_1014361	adenylylsulfate reductase subunit B
3300029569 assembled Ga0311280_1014362	Ga0311280_1014362	adenylylsulfate reductase subunit A
3300029569 assembled Ga0311280_1014363	Ga0311280_1014363	succinate dehydrogenase/fumarate reductase flavoprotein subunit
3300029569 assembled Ga0311280_1014364	Ga0311280_1014364	hypothetical protein
3300029569 assembled Ga0311280_1014641	Ga0311280_1014641	hypothetical protein
3300029569 assembled Ga0311280_1014642	Ga0311280_1014642	antidote-toxin recognition antitoxin MazE
3300029569 assembled Ga0311280_1014643	Ga0311280_1014643	hypothetical protein
3300029569 assembled Ga0311280_1014644	Ga0311280_1014644	hypothetical protein
3300029569 assembled Ga0311280_1014645	Ga0311280_1014645	hypothetical protein
3300029569 assembled Ga0311280_1014646	Ga0311280_1014646	hypothetical protein
3300029569 assembled Ga0311280_1014781	Ga0311280_1014781	hypothetical protein
3300029569 assembled Ga0311280_1014782	Ga0311280_1014782	hypothetical protein
3300029569 assembled Ga0311280_1014783	Ga0311280_1014783	proteasome lid subunit RPN8/RPN11
3300029569 assembled Ga0311280_1014784	Ga0311280_1014784	flavin-dependent dehydrogenase
3300029569 assembled Ga0311280_1014785	Ga0311280_1014785	hypothetical protein
3300029569 assembled Ga0311280_1014921	Ga0311280_1014921	hypothetical protein
3300029569 assembled Ga0311280_1014922	Ga0311280_1014922	hypothetical protein
3300029569 assembled Ga0311280_1014923	Ga0311280_1014923	hypothetical protein
3300029569 assembled Ga0311280_1014924	Ga0311280_1014924	5-methylcytosine-specific restriction endonuclease McrA
3300029569 assembled Ga0311280_1014925	Ga0311280_1014925	hypothetical protein
3300029569 assembled Ga0311280_1017251	Ga0311280_1017251	Arc/MetJ-type ribon-helix-helix transcriptional regulator
3300029569 assembled Ga0311280_1017252	Ga0311280_1017252	metal-responsive CopG/Arc/MetJ family transcriptional regulator
3300029569 assembled Ga0311280_1017253	Ga0311280_1017253	hypothetical protein
3300029569 assembled Ga0311280_1017254	Ga0311280_1017254	hypothetical protein
3300029569 assembled Ga0311280_1017255	Ga0311280_1017255	hypothetical protein
3300029569 assembled Ga0311280_1017256	Ga0311280_1017256	hypothetical protein
3300029569 assembled Ga0311280_1017257	Ga0311280_1017257	hypothetical protein
3300029569 assembled Ga0311280_1018381	Ga0311280_1018381	hypothetical protein
3300029569 assembled Ga0311280_10000110	Ga0311280_10000110	alcohol dehydrogenase
3300029569 assembled Ga0311280_10000111	Ga0311280_10000111	putative sterol carrier protein
3300029569 assembled Ga0311280_10000112	Ga0311280_10000112	MFS family permease
3300029569 assembled Ga0311280_10000113	Ga0311280_10000113	ribosomal protein S18 acetylase RimI-like enzyme
3300029569 assembled Ga0311280_10000114	Ga0311280_10000114	large subunit ribosomal protein L44e
3300029569 assembled Ga0311280_10000115	Ga0311280_10000115	small subunit ribosomal protein S27e
3300029569 assembled Ga0311280_10000116	Ga0311280_10000116	translation initiation factor 2 subunit 1
3300029569 assembled Ga0311280_10000117	Ga0311280_10000117	H/ACA ribonucleoprotein complex subunit 3
3300029569 assembled Ga0311280_10000118	Ga0311280_10000118	hypothetical protein
3300029569 assembled Ga0311280_10000119	Ga0311280_10000119	hypothetical protein
3300029569 assembled Ga0311280_10000120	Ga0311280_10000120	MoaA/NifB/PqqE/SkfB family radical SAM enzyme
3300029569 assembled Ga0311280_10000121	Ga0311280_10000121	alanyl-tRNA synthetase
3300029569 assembled Ga0311280_10000122	Ga0311280_10000122	RND superfamily putative drug exporter
3300029569 assembled Ga0311280_10000123	Ga0311280_10000123	hypothetical protein
3300029569 assembled Ga0311280_10000124	Ga0311280_10000124	nitroreductase
3300029569 assembled Ga0311280_10000125	Ga0311280_10000125	hypothetical protein
3300029569 assembled Ga0311280_10000126	Ga0311280_10000126	Icc-related predicted phosphoesterase
3300029569 assembled Ga0311280_10000127	Ga0311280_10000127	amino acid transporter
3300029569 assembled Ga0311280_10000128	Ga0311280_10000128	hypothetical protein
3300029569 assembled Ga0311280_10000129	Ga0311280_10000129	hypothetical protein
3300029569 assembled Ga0311280_10000130	Ga0311280_10000130	hypothetical protein
3300029569 assembled Ga0311280_10000131	Ga0311280_10000131	hemerythrin-like domain-containing protein
3300029569 assembled Ga0311280_10000132	Ga0311280_10000132	DNA ligase-1
3300029569 assembled Ga0311280_10000133	Ga0311280_10000133	hypothetical protein
3300029569 assembled Ga0311280_10000134	Ga0311280_10000134	hypothetical protein
3300029569 assembled Ga0311280_10000135	Ga0311280_10000135	hypothetical protein
3300029569 assembled Ga0311280_10000136	Ga0311280_10000136	cell division GTPase FtsZ
3300029569 assembled Ga0311280_10000137	Ga0311280_10000137	DNA modification methylase/DNA modification methylase
3300029569 assembled Ga0311280_10000138	Ga0311280_10000138	2-(3-amino-3-carboxypropyl)histidine synthase
3300029569 assembled Ga0311280_10000139	Ga0311280_10000139	hypothetical protein
3300029569 assembled Ga0311280_10000140	Ga0311280_10000140	Cu+-exporting ATPase
3300029569 assembled Ga0311280_10000141	Ga0311280_10000141	Cu+-exporting ATPase
3300029569 assembled Ga0311280_10000142	Ga0311280_10000142	DNA-binding Lrp family transcriptional regulator
3300029569 assembled Ga0311280_10000143	Ga0311280_10000143	2,4-dienoyl-CoA reductase (NADPH2)
3300029569 assembled Ga0311280_10000144	Ga0311280_10000144	phosphoribosylglycinamide formyltransferase-1
3300029569 assembled Ga0311280_10000145	Ga0311280_10000145	nucleotide-binding universal stress UspA family protein
3300029569 assembled Ga0311280_10000146	Ga0311280_10000146	small nuclear ribonucleoprotein
3300029569 assembled Ga0311280_10000147	Ga0311280_10000147	amidophosphoribosyltransferase
3300029569 assembled Ga0311280_10000148	Ga0311280_10000148	nucleolar protein 56
3300029569 assembled Ga0311280_10000149	Ga0311280_10000149	H/ACA ribonucleoprotein complex subunit 4
3300029569 assembled Ga0311280_10000150	Ga0311280_10000150	cytidylate kinase/H/ACA ribonucleoprotein complex subunit 4
3300029569 assembled Ga0311280_10000151	Ga0311280_10000151	uncharacterized membrane protein (DUF106 family)
3300029569 assembled Ga0311280_10000152	Ga0311280_10000152	adenylate kinase
3300029569 assembled Ga0311280_10000153	Ga0311280_10000153	preprotein translocase subunit SecY
3300029569 assembled Ga0311280_10000154	Ga0311280_10000154	large subunit ribosomal protein L15
3300029569 assembled Ga0311280_10000155	Ga0311280_10000155	large subunit ribosomal protein L30
3300029569 assembled Ga0311280_10000156	Ga0311280_10000156	small subunit ribosomal protein S5
3300029569 assembled Ga0311280_10000157	Ga0311280_10000157	large subunit ribosomal protein L18
3300029569 assembled Ga0311280_10000158	Ga0311280_10000158	large subunit ribosomal protein L19e
3300029569 assembled Ga0311280_10000159	Ga0311280_10000159	large subunit ribosomal protein L32e
3300029569 assembled Ga0311280_10000160	Ga0311280_10000160	large subunit ribosomal protein L6
3300029569 assembled Ga0311280_10000161	Ga0311280_10000161	small subunit ribosomal protein S8
3300029569 assembled Ga0311280_10000162	Ga0311280_10000162	small subunit ribosomal protein S14
3300029569 assembled Ga0311280_10000163	Ga0311280_10000163	large subunit ribosomal protein L5
3300029569 assembled Ga0311280_10000164	Ga0311280_10000164	small subunit ribosomal protein S4e
3300029569 assembled Ga0311280_10000165	Ga0311280_10000165	large subunit ribosomal protein L24
3300029569 assembled Ga0311280_10000166	Ga0311280_10000166	large subunit ribosomal protein L14
3300029569 assembled Ga0311280_10000167	Ga0311280_10000167	small subunit ribosomal protein S17
3300029569 assembled Ga0311280_10000168	Ga0311280_10000168	RNase P/RNase MRP subunit p29
3300029569 assembled Ga0311280_10000169	Ga0311280_10000169	large subunit ribosomal protein L29
3300029569 assembled Ga0311280_10000170	Ga0311280_10000170	small subunit ribosomal protein S3
3300029569 assembled Ga0311280_10000171	Ga0311280_10000171	large subunit ribosomal protein L22
3300029569 assembled Ga0311280_10000172	Ga0311280_10000172	small subunit ribosomal protein S19
3300029569 assembled Ga0311280_10000173	Ga0311280_10000173	large subunit ribosomal protein L2
3300029569 assembled Ga0311280_10000174	Ga0311280_10000174	large subunit ribosomal protein L23
3300029569 assembled Ga0311280_10000175	Ga0311280_10000175	large subunit ribosomal protein L4e
3300029569 assembled Ga0311280_10000176	Ga0311280_10000176	large subunit ribosomal protein L3
3300029569 assembled Ga0311280_10000177	Ga0311280_10000177	nonsense-mediated mRNA decay protein 3
3300029569 assembled Ga0311280_10000178	Ga0311280_10000178	tRNA (guanine37-N1)-methyltransferase
3300029569 assembled Ga0311280_10000179	Ga0311280_10000179	MFS family permease
3300029569 assembled Ga0311280_10000180	Ga0311280_10000180	methylisocitrate lyase
3300029569 assembled Ga0311280_10000181	Ga0311280_10000181	2-methylcitrate dehydratase
3300029569 assembled Ga0311280_10000182	Ga0311280_10000182	hypothetical protein
3300029569 assembled Ga0311280_10000183	Ga0311280_10000183	elongation factor 1-beta
3300029569 assembled Ga0311280_10000184	Ga0311280_10000184	deoxyhypusine synthase
3300029569 assembled Ga0311280_10000185	Ga0311280_10000185	DNA repair protein RadB
3300029569 assembled Ga0311280_10000186	Ga0311280_10000186	pheromone shutdown protein TraB
3300029569 assembled Ga0311280_10000187	Ga0311280_10000187	pyridoxal 5'-phosphate synthase pdxS subunit
3300029569 assembled Ga0311280_10000188	Ga0311280_10000188	hypothetical protein
3300029569 assembled Ga0311280_10000189	Ga0311280_10000189	ABC-2 type transport system permease protein
3300029569 assembled Ga0311280_10000190	Ga0311280_10000190	ABC-2 type transport system ATP-binding protein
3300029569 assembled Ga0311280_10000191	Ga0311280_10000191	DNA-binding PadR family transcriptional regulator
3300029569 assembled Ga0311280_10000192	Ga0311280_10000192	AcrR family transcriptional regulator
3300029569 assembled Ga0311280_10000193	Ga0311280_10000193	MFS transporter/MFS transporter
3300029569 assembled Ga0311280_10000194	Ga0311280_10000194	ABC-type transport system substrate-binding protein
3300029569 assembled Ga0311280_10000195	Ga0311280_10000195	transposase
3300029569 assembled Ga0311280_10000196	Ga0311280_10000196	hypothetical protein
3300029569 assembled Ga0311280_10000197	Ga0311280_10000197	hypothetical protein
3300029569 assembled Ga0311280_10000198	Ga0311280_10000198	radical SAM superfamily enzyme YgiQ (UPF0313 family)
3300029569 assembled Ga0311280_10000199	Ga0311280_10000199	hypothetical protein
3300029569 assembled Ga0311280_10000310	Ga0311280_10000310	KaiC/GvpD/RAD55 family RecA-like ATPase
3300029569 assembled Ga0311280_10000311	Ga0311280_10000311	DNA-directed RNA polymerase subunit K
3300029569 assembled Ga0311280_10000312	Ga0311280_10000312	putative mRNA 3-end processing factor
3300029569 assembled Ga0311280_10000313	Ga0311280_10000313	GMP synthase (glutamine-hydrolysing)
3300029569 assembled Ga0311280_10000314	Ga0311280_10000314	5-(carboxyamino)imidazole ribonucleotide mutase
3300029569 assembled Ga0311280_10000315	Ga0311280_10000315	hypothetical protein
3300029569 assembled Ga0311280_10000316	Ga0311280_10000316	DNA-binding Lrp family transcriptional regulator
3300029569 assembled Ga0311280_10000317	Ga0311280_10000317	hypothetical protein
3300029569 assembled Ga0311280_10000318	Ga0311280_10000318	uncharacterized protein Yka (UPF0111/DUF47 family)/MFS family permease
3300029569 assembled Ga0311280_10000319	Ga0311280_10000319	NAD+ kinase/myo-inositol-1(or 4)-monophosphatase
3300029569 assembled Ga0311280_10000320	Ga0311280_10000320	NAD+ kinase
3300029569 assembled Ga0311280_10000321	Ga0311280_10000321	proteasome lid subunit RPN8/RPN11
3300029569 assembled Ga0311280_10000322	Ga0311280_10000322	2-phosphosulfolactate phosphatase
3300029569 assembled Ga0311280_10000323	Ga0311280_10000323	uncharacterized membrane protein
3300029569 assembled Ga0311280_10000324	Ga0311280_10000324	uncharacterized OB-fold protein
3300029569 assembled Ga0311280_10000325	Ga0311280_10000325	drug/metabolite transporter (DMT)-like permease
3300029569 assembled Ga0311280_10000326	Ga0311280_10000326	hypothetical protein
3300029569 assembled Ga0311280_10000327	Ga0311280_10000327	DtxR family Mn-dependent transcriptional regulator
3300029569 assembled Ga0311280_10000328	Ga0311280_10000328	phosphopantothenoylcysteine decarboxylase/phosphopantothenate--cysteine ligase
3300029569 assembled Ga0311280_10000329	Ga0311280_10000329	large subunit ribosomal protein L12
3300029569 assembled Ga0311280_10000330	Ga0311280_10000330	large subunit ribosomal protein L10
3300029569 assembled Ga0311280_10000331	Ga0311280_10000331	large subunit ribosomal protein L1
3300029569 assembled Ga0311280_10000332	Ga0311280_10000332	large subunit ribosomal protein L11
3300029569 assembled Ga0311280_10000333	Ga0311280_10000333	transcriptional antiterminator NusG
3300029569 assembled Ga0311280_10000334	Ga0311280_10000334	protein transport protein SEC61 subunit gamma-like protein
3300029569 assembled Ga0311280_10000335	Ga0311280_10000335	cell division protein FtsZ
3300029569 assembled Ga0311280_10000336	Ga0311280_10000336	DNA primase
3300029569 assembled Ga0311280_10000337	Ga0311280_10000337	ATP-dependent helicase/DNAse subunit B/ATP-dependent helicase/DNAse subunit B
3300029569 assembled Ga0311280_10000338	Ga0311280_10000338	superfamily I DNA/RNA helicase/ATP-dependent exoDNAse (exonuclease V) beta subunit/CRISPR/Cas system-associated exonuclease Cas4 (RecB family)
3300029569 assembled Ga0311280_10000339	Ga0311280_10000339	hypothetical protein
3300029569 assembled Ga0311280_10000340	Ga0311280_10000340	gamma-glutamyltranspeptidase/glutathione hydrolase
3300029569 assembled Ga0311280_10000341	Ga0311280_10000341	subtilase family protein/Fn3 domain-containing protein
3300029569 assembled Ga0311280_10000342	Ga0311280_10000342	translation initiation factor 1
3300029569 assembled Ga0311280_10000343	Ga0311280_10000343	hydroxymethylglutaryl-CoA synthase
3300029569 assembled Ga0311280_10000344	Ga0311280_10000344	acetyl-CoA C-acetyltransferase
3300029569 assembled Ga0311280_10000345	Ga0311280_10000345	hypothetical protein
3300029569 assembled Ga0311280_10000346	Ga0311280_10000346	acyl-CoA dehydrogenase
3300029569 assembled Ga0311280_10000347	Ga0311280_10000347	electron transfer flavoprotein beta subunit
3300029569 assembled Ga0311280_10000348	Ga0311280_10000348	electron transfer flavoprotein alpha subunit
3300029569 assembled Ga0311280_10000349	Ga0311280_10000349	7-cyano-7-deazaguanine tRNA-ribosyltransferase
3300029569 assembled Ga0311280_10000350	Ga0311280_10000350	hypothetical protein
3300029569 assembled Ga0311280_10000351	Ga0311280_10000351	L-alanine-DL-glutamate epimerase-like enolase superfamily enzyme
3300029569 assembled Ga0311280_10000352	Ga0311280_10000352	hypothetical protein
3300029569 assembled Ga0311280_10000353	Ga0311280_10000353	aspartate aminotransferase
3300029569 assembled Ga0311280_10000354	Ga0311280_10000354	subtilase family serine protease
3300029569 assembled Ga0311280_10000355	Ga0311280_10000355	fibronectin type III domain protein/fibronectin type III domain protein
3300029569 assembled Ga0311280_10000356	Ga0311280_10000356	branched-chain amino acid aminotransferase
3300029569 assembled Ga0311280_10000357	Ga0311280_10000357	glyoxylase-like metal-dependent hydrolase (beta-lactamase superfamily II)
3300029569 assembled Ga0311280_10000358	Ga0311280_10000358	glycine/D-amino acid oxidase-like deaminating enzyme/protoporphyrinogen oxidase
3300029569 assembled Ga0311280_10000359	Ga0311280_10000359	tetratricopeptide (TPR) repeat protein
3300029569 assembled Ga0311280_10000360	Ga0311280_10000360	aconitate hydratase
3300029569 assembled Ga0311280_10000361	Ga0311280_10000361	rRNA processing protein Gar1
3300029569 assembled Ga0311280_10000362	Ga0311280_10000362	transcription initiation factor TFIIB
3300029569 assembled Ga0311280_10000363	Ga0311280_10000363	UDP:flavonoid glycosyltransferase YjiC (YdhE family)/UDP-N-acetylglucosamine:LPS N-acetylglucosamine transferase
3300029569 assembled Ga0311280_10000364	Ga0311280_10000364	hypothetical protein
3300029569 assembled Ga0311280_10000365	Ga0311280_10000365	predicted RNA-binding Zn-ribbon protein involved in translation (DUF1610 family)
3300029569 assembled Ga0311280_10000366	Ga0311280_10000366	2-oxoglutarate ferredoxin oxidoreductase subunit gamma
3300029569 assembled Ga0311280_10000367	Ga0311280_10000367	2-oxoglutarate ferredoxin oxidoreductase subunit beta
3300029569 assembled Ga0311280_10000368	Ga0311280_10000368	2-oxoglutarate ferredoxin oxidoreductase subunit alpha
3300029569 assembled Ga0311280_10000369	Ga0311280_10000369	2-oxoglutarate ferredoxin oxidoreductase subunit delta
3300029569 assembled Ga0311280_10000370	Ga0311280_10000370	heat shock protein HtpX
3300029569 assembled Ga0311280_10000371	Ga0311280_10000371	ATP adenylyltransferase
3300029569 assembled Ga0311280_10000372	Ga0311280_10000372	molybdenum cofactor biosynthesis protein B
3300029569 assembled Ga0311280_10000373	Ga0311280_10000373	ferredoxin like protein
3300029569 assembled Ga0311280_10000374	Ga0311280_10000374	electron transfer flavoprotein-quinone oxidoreductase
3300029569 assembled Ga0311280_10000375	Ga0311280_10000375	peroxiredoxin family protein
3300029569 assembled Ga0311280_10000376	Ga0311280_10000376	TusA-related sulfurtransferase
3300029569 assembled Ga0311280_10000377	Ga0311280_10000377	predicted amidohydrolase
3300029569 assembled Ga0311280_10000378	Ga0311280_10000378	ABC-2 type transport system permease protein
3300029569 assembled Ga0311280_10000379	Ga0311280_10000379	ABC-2 type transport system ATP-binding protein
3300029569 assembled Ga0311280_10000380	Ga0311280_10000380	hypothetical protein
3300029569 assembled Ga0311280_10000381	Ga0311280_10000381	hypothetical protein
3300029569 assembled Ga0311280_10000382	Ga0311280_10000382	ATP-binding cassette subfamily E protein 1
3300029569 assembled Ga0311280_10000383	Ga0311280_10000383	DNA excision repair protein ERCC-4
3300029569 assembled Ga0311280_10000384	Ga0311280_10000384	KaiC/GvpD/RAD55 family RecA-like ATPase
3300029569 assembled Ga0311280_10000385	Ga0311280_10000385	hypothetical protein
3300029569 assembled Ga0311280_10000386	Ga0311280_10000386	circadian clock protein KaiC
3300029569 assembled Ga0311280_10000387	Ga0311280_10000387	tRNA wybutosine-synthesizing protein 1
3300029569 assembled Ga0311280_10000388	Ga0311280_10000388	aryl-alcohol dehydrogenase-like predicted oxidoreductase
3300029569 assembled Ga0311280_10000389	Ga0311280_10000389	putative transposase
3300029569 assembled Ga0311280_10000390	Ga0311280_10000390	aryl-alcohol dehydrogenase-like predicted oxidoreductase
3300029569 assembled Ga0311280_10000391	Ga0311280_10000391	aryl-alcohol dehydrogenase-like predicted oxidoreductase
3300029569 assembled Ga0311280_10000392	Ga0311280_10000392	Lrp/AsnC family transcriptional regulator for asnA, asnC and gidA
3300029569 assembled Ga0311280_10000393	Ga0311280_10000393	hypothetical protein
3300029569 assembled Ga0311280_10000394	Ga0311280_10000394	DNA-directed RNA polymerase subunit M
3300029569 assembled Ga0311280_10000395	Ga0311280_10000395	K(+)-stimulated pyrophosphate-energized sodium pump
3300029569 assembled Ga0311280_10000396	Ga0311280_10000396	transposase
3300029569 assembled Ga0311280_10000397	Ga0311280_10000397	lipoate-protein ligase A
3300029569 assembled Ga0311280_10000398	Ga0311280_10000398	lipoate:protein ligase-like protein
3300029569 assembled Ga0311280_10000399	Ga0311280_10000399	valyl-tRNA synthetase
3300029569 assembled Ga0311280_10000610	Ga0311280_10000610	quercetin dioxygenase-like cupin family protein
3300029569 assembled Ga0311280_10000611	Ga0311280_10000611	spermidine synthase
3300029569 assembled Ga0311280_10000612	Ga0311280_10000612	Na+/H+ antiporter NhaD/arsenite permease-like protein
3300029569 assembled Ga0311280_10000613	Ga0311280_10000613	signal recognition particle subunit SRP54
3300029569 assembled Ga0311280_10000614	Ga0311280_10000614	hypothetical protein
3300029569 assembled Ga0311280_10000615	Ga0311280_10000615	MFS family permease/MFS family permease
3300029569 assembled Ga0311280_10000616	Ga0311280_10000616	ABC-2 type transport system ATP-binding protein
3300029569 assembled Ga0311280_10000617	Ga0311280_10000617	ABC-2 type transport system permease protein
3300029569 assembled Ga0311280_10000618	Ga0311280_10000618	benzoylformate decarboxylase
3300029569 assembled Ga0311280_10000619	Ga0311280_10000619	D-3-phosphoglycerate dehydrogenase
3300029569 assembled Ga0311280_10000620	Ga0311280_10000620	hypothetical protein
3300029569 assembled Ga0311280_10000621	Ga0311280_10000621	putative transposase
3300029569 assembled Ga0311280_10000622	Ga0311280_10000622	tritrans,polycis-undecaprenyl-diphosphate synthase [geranylgeranyl-diphosphate specific]
3300029569 assembled Ga0311280_10000623	Ga0311280_10000623	fibrillarin-like pre-rRNA processing protein
3300029569 assembled Ga0311280_10000624	Ga0311280_10000624	UDP-glucose 4-epimerase
3300029569 assembled Ga0311280_10000625	Ga0311280_10000625	KaiC/GvpD/RAD55 family RecA-like ATPase
3300029569 assembled Ga0311280_10000626	Ga0311280_10000626	KaiC/GvpD/RAD55 family RecA-like ATPase
3300029569 assembled Ga0311280_10000627	Ga0311280_10000627	hypothetical protein
3300029569 assembled Ga0311280_10000628	Ga0311280_10000628	predicted GTPase
3300029569 assembled Ga0311280_10000629	Ga0311280_10000629	hypothetical protein
3300029569 assembled Ga0311280_10000630	Ga0311280_10000630	uncharacterized protein (UPF0248 family)
3300029569 assembled Ga0311280_10000631	Ga0311280_10000631	putative membrane protein
3300029569 assembled Ga0311280_10000632	Ga0311280_10000632	nicotinamide-nucleotide adenylyltransferase
3300029569 assembled Ga0311280_10000633	Ga0311280_10000633	DNA-binding Lrp family transcriptional regulator
3300029569 assembled Ga0311280_10000634	Ga0311280_10000634	hypothetical protein
3300029569 assembled Ga0311280_10000635	Ga0311280_10000635	hypothetical protein
3300029569 assembled Ga0311280_10000636	Ga0311280_10000636	hypothetical protein
3300029569 assembled Ga0311280_10000637	Ga0311280_10000637	S1-C subfamily serine protease
3300029569 assembled Ga0311280_10000638	Ga0311280_10000638	misacylated tRNA(Ala) deacylase
3300029569 assembled Ga0311280_10000639	Ga0311280_10000639	molecular chaperone DnaJ
3300029569 assembled Ga0311280_10000640	Ga0311280_10000640	molecular chaperone DnaK
3300029569 assembled Ga0311280_10000641	Ga0311280_10000641	molecular chaperone GrpE
3300029569 assembled Ga0311280_10000642	Ga0311280_10000642	voltage-gated potassium channel Kch
3300029569 assembled Ga0311280_10000643	Ga0311280_10000643	cob(I)alamin adenosyltransferase
3300029569 assembled Ga0311280_10000644	Ga0311280_10000644	cation:H+ antiporter
3300029569 assembled Ga0311280_10000645	Ga0311280_10000645	hypothetical protein
3300029569 assembled Ga0311280_10000646	Ga0311280_10000646	hypothetical protein
3300029569 assembled Ga0311280_10000647	Ga0311280_10000647	hypothetical protein
3300029569 assembled Ga0311280_10000648	Ga0311280_10000648	tRNA wybutosine-synthesizing protein 2
3300029569 assembled Ga0311280_10000649	Ga0311280_10000649	hypothetical protein
3300029569 assembled Ga0311280_10000650	Ga0311280_10000650	hypothetical protein
3300029569 assembled Ga0311280_10000651	Ga0311280_10000651	hypothetical protein
3300029569 assembled Ga0311280_10000652	Ga0311280_10000652	nanoRNase/pAp phosphatase (c-di-AMP/oligoRNAs hydrolase)
3300029569 assembled Ga0311280_10000653	Ga0311280_10000653	pantetheine-phosphate adenylyltransferase
3300029569 assembled Ga0311280_10000654	Ga0311280_10000654	flagellar protein FlaI
3300029569 assembled Ga0311280_10000655	Ga0311280_10000655	pimeloyl-ACP methyl ester carboxylesterase/pimeloyl-ACP methyl ester carboxylesterase
3300029569 assembled Ga0311280_10000656	Ga0311280_10000656	hypothetical protein
3300029569 assembled Ga0311280_10000657	Ga0311280_10000657	DNA repair photolyase
3300029569 assembled Ga0311280_10000658	Ga0311280_10000658	malonate-semialdehyde dehydrogenase (acetylating)/methylmalonate-semialdehyde dehydrogenase
3300029569 assembled Ga0311280_10000659	Ga0311280_10000659	taurine--2-oxoglutarate transaminase
3300029569 assembled Ga0311280_10000660	Ga0311280_10000660	glutamate-1-semialdehyde 2,1-aminomutase
3300029569 assembled Ga0311280_10000661	Ga0311280_10000661	saccharopine dehydrogenase (NAD+, L-lysine-forming)
3300029569 assembled Ga0311280_10000662	Ga0311280_10000662	peptide/nickel transport system ATP-binding protein/oligopeptide transport system ATP-binding protein
3300029569 assembled Ga0311280_10000663	Ga0311280_10000663	peptide/nickel transport system ATP-binding protein
3300029569 assembled Ga0311280_10000664	Ga0311280_10000664	Lrp/AsnC family transcriptional regulator for asnA, asnC and gidA
3300029569 assembled Ga0311280_10000665	Ga0311280_10000665	peptide/nickel transport system permease protein
3300029569 assembled Ga0311280_10000666	Ga0311280_10000666	peptide/nickel transport system permease protein
3300029569 assembled Ga0311280_10000667	Ga0311280_10000667	peptide/nickel transport system substrate-binding protein
3300029569 assembled Ga0311280_10000668	Ga0311280_10000668	aldehyde:ferredoxin oxidoreductase
3300029569 assembled Ga0311280_10000669	Ga0311280_10000669	agmatinase
3300029569 assembled Ga0311280_10000670	Ga0311280_10000670	glutamate-1-semialdehyde 2,1-aminomutase
3300029569 assembled Ga0311280_10000671	Ga0311280_10000671	hypothetical protein
3300029569 assembled Ga0311280_10000672	Ga0311280_10000672	amino acid transporter
3300029569 assembled Ga0311280_10000673	Ga0311280_10000673	diaminobutyrate-2-oxoglutarate transaminase
3300029569 assembled Ga0311280_10000674	Ga0311280_10000674	aldehyde:ferredoxin oxidoreductase
3300029569 assembled Ga0311280_10000675	Ga0311280_10000675	carbamoyl-phosphate synthase small subunit
3300029569 assembled Ga0311280_10000676	Ga0311280_10000676	carbamoyl-phosphate synthase large subunit
3300029569 assembled Ga0311280_10000677	Ga0311280_10000677	small subunit ribosomal protein S15
3300029569 assembled Ga0311280_10000678	Ga0311280_10000678	RecJ-like exonuclease
3300029569 assembled Ga0311280_10000679	Ga0311280_10000679	4-phosphopantoate--beta-alanine ligase
3300029569 assembled Ga0311280_10000680	Ga0311280_10000680	DNA repair exonuclease SbcCD ATPase subunit
3300029569 assembled Ga0311280_10000681	Ga0311280_10000681	putative transcriptional regulator
3300029569 assembled Ga0311280_10000682	Ga0311280_10000682	histidine ammonia-lyase
3300029569 assembled Ga0311280_10000683	Ga0311280_10000683	asparagine synthase (glutamine-hydrolysing)
3300029569 assembled Ga0311280_10000684	Ga0311280_10000684	glycyl-tRNA synthetase
3300029569 assembled Ga0311280_10000685	Ga0311280_10000685	CBS domain-containing protein/CBS domain-containing protein
3300029569 assembled Ga0311280_10000686	Ga0311280_10000686	DNA-directed RNA polymerase subunit L
3300029569 assembled Ga0311280_10000687	Ga0311280_10000687	segregation and condensation protein A
3300029569 assembled Ga0311280_10000688	Ga0311280_10000688	chromosome segregation protein
3300029569 assembled Ga0311280_10000689	Ga0311280_10000689	metal-sulfur cluster biosynthetic enzyme
3300029569 assembled Ga0311280_10000690	Ga0311280_10000690	SHS2 domain-containing protein
3300029569 assembled Ga0311280_10000691	Ga0311280_10000691	hypothetical protein
3300029569 assembled Ga0311280_10000692	Ga0311280_10000692	N-methylhydantoinase A
3300029569 assembled Ga0311280_10000693	Ga0311280_10000693	N-methylhydantoinase B
3300029569 assembled Ga0311280_10000694	Ga0311280_10000694	MFS family permease
3300029569 assembled Ga0311280_10000695	Ga0311280_10000695	hypothetical protein
3300029569 assembled Ga0311280_10000696	Ga0311280_10000696	multiple antibiotic resistance protein
3300029569 assembled Ga0311280_10000697	Ga0311280_10000697	Fanconi anemia group M protein
3300029569 assembled Ga0311280_10000698	Ga0311280_10000698	uncharacterized protein DUF87
3300029569 assembled Ga0311280_10000699	Ga0311280_10000699	phosphoglycerol geranylgeranyltransferase
3300029569 assembled Ga0311280_10000910	Ga0311280_10000910	hypothetical protein
3300029569 assembled Ga0311280_10000911	Ga0311280_10000911	uncharacterized membrane protein
3300029569 assembled Ga0311280_10000912	Ga0311280_10000912	phosphoenolpyruvate carboxykinase (GTP)
3300029569 assembled Ga0311280_10000913	Ga0311280_10000913	hypothetical protein
3300029569 assembled Ga0311280_10000914	Ga0311280_10000914	phosphomannomutase/phosphoglucomutase
3300029569 assembled Ga0311280_10000915	Ga0311280_10000915	6-phosphofructokinase 1/ribokinase
3300029569 assembled Ga0311280_10000916	Ga0311280_10000916	ABC-2 type transport system permease protein
3300029569 assembled Ga0311280_10000917	Ga0311280_10000917	ABC-2 type transport system ATP-binding protein
3300029569 assembled Ga0311280_10000918	Ga0311280_10000918	hypothetical protein
3300029569 assembled Ga0311280_10000919	Ga0311280_10000919	hypothetical protein
3300029569 assembled Ga0311280_10000920	Ga0311280_10000920	small subunit ribosomal protein S24e
3300029569 assembled Ga0311280_10000921	Ga0311280_10000921	hypothetical protein
3300029569 assembled Ga0311280_10000922	Ga0311280_10000922	DNA-directed RNA polymerase subunit E"
3300029569 assembled Ga0311280_10000923	Ga0311280_10000923	DNA-directed RNA polymerase subunit E'
3300029569 assembled Ga0311280_10000924	Ga0311280_10000924	uncharacterized protein with GYD domain
3300029569 assembled Ga0311280_10000925	Ga0311280_10000925	elongator complex protein 3
3300029569 assembled Ga0311280_10000926	Ga0311280_10000926	orotidine-5'-phosphate decarboxylase
3300029569 assembled Ga0311280_10000927	Ga0311280_10000927	RecJ-like exonuclease
3300029569 assembled Ga0311280_10000928	Ga0311280_10000928	MFS family permease
3300029569 assembled Ga0311280_10000929	Ga0311280_10000929	hypothetical protein
3300029569 assembled Ga0311280_10000930	Ga0311280_10000930	hypothetical protein
3300029569 assembled Ga0311280_10000931	Ga0311280_10000931	tRNA pseudouridine13 synthase
3300029569 assembled Ga0311280_10000932	Ga0311280_10000932	radical SAM superfamily enzyme YgiQ (UPF0313 family)
3300029569 assembled Ga0311280_10000933	Ga0311280_10000933	predicted transcriptional regulator
3300029569 assembled Ga0311280_10000934	Ga0311280_10000934	small subunit ribosomal protein S10
3300029569 assembled Ga0311280_10000935	Ga0311280_10000935	elongation factor 1-alpha
3300029569 assembled Ga0311280_10000936	Ga0311280_10000936	ABC-type transport system substrate-binding protein
3300029569 assembled Ga0311280_10000937	Ga0311280_10000937	peptide/nickel transport system permease protein
3300029569 assembled Ga0311280_10000938	Ga0311280_10000938	peptide/nickel transport system permease protein
3300029569 assembled Ga0311280_10000939	Ga0311280_10000939	peptide/nickel transport system ATP-binding protein
3300029569 assembled Ga0311280_10000940	Ga0311280_10000940	peptide/nickel transport system ATP-binding protein
3300029569 assembled Ga0311280_10000941	Ga0311280_10000941	hypothetical protein
3300029569 assembled Ga0311280_10000942	Ga0311280_10000942	putative transposon-encoded protein
3300029569 assembled Ga0311280_10000943	Ga0311280_10000943	hypothetical protein
3300029569 assembled Ga0311280_10000944	Ga0311280_10000944	hypothetical protein
3300029569 assembled Ga0311280_10000945	Ga0311280_10000945	hypothetical protein
3300029569 assembled Ga0311280_10000946	Ga0311280_10000946	Amt family ammonium transporter
3300029569 assembled Ga0311280_10000947	Ga0311280_10000947	hypothetical protein
3300029569 assembled Ga0311280_10000948	Ga0311280_10000948	transposase
3300029569 assembled Ga0311280_10000949	Ga0311280_10000949	hypothetical protein
3300029569 assembled Ga0311280_10000950	Ga0311280_10000950	hypothetical protein
3300029569 assembled Ga0311280_10000951	Ga0311280_10000951	hypothetical protein
3300029569 assembled Ga0311280_10000952	Ga0311280_10000952	hypothetical protein
3300029569 assembled Ga0311280_10000953	Ga0311280_10000953	hypothetical protein
3300029569 assembled Ga0311280_10000954	Ga0311280_10000954	hypothetical protein
3300029569 assembled Ga0311280_10000955	Ga0311280_10000955	hypothetical protein
3300029569 assembled Ga0311280_10000956	Ga0311280_10000956	putative transposase
3300029569 assembled Ga0311280_10000957	Ga0311280_10000957	putative resolvase
3300029569 assembled Ga0311280_10000958	Ga0311280_10000958	hypothetical protein
3300029569 assembled Ga0311280_10000959	Ga0311280_10000959	elongation factor 2
3300029569 assembled Ga0311280_10000960	Ga0311280_10000960	small subunit ribosomal protein S7
3300029569 assembled Ga0311280_10000961	Ga0311280_10000961	small subunit ribosomal protein S12
3300029569 assembled Ga0311280_10000962	Ga0311280_10000962	Holliday junction resolvase
3300029569 assembled Ga0311280_10000963	Ga0311280_10000963	tRNA (cytidine56-2'-O)-methyltransferase
3300029569 assembled Ga0311280_10000964	Ga0311280_10000964	hypothetical protein
3300029569 assembled Ga0311280_10000965	Ga0311280_10000965	predicted DNA-binding ArsR family transcriptional regulator
3300029569 assembled Ga0311280_10000966	Ga0311280_10000966	hypothetical protein
3300029569 assembled Ga0311280_10000967	Ga0311280_10000967	phosphoribosylaminoimidazole-succinocarboxamide synthase
3300029569 assembled Ga0311280_10000968	Ga0311280_10000968	hypothetical protein
3300029569 assembled Ga0311280_10000969	Ga0311280_10000969	S-adenosylmethionine:tRNA ribosyltransferase-isomerase
3300029569 assembled Ga0311280_10000970	Ga0311280_10000970	glucose-1-phosphate thymidylyltransferase
3300029569 assembled Ga0311280_10000971	Ga0311280_10000971	ribonucleoside-diphosphate reductase alpha chain
3300029569 assembled Ga0311280_10000972	Ga0311280_10000972	predicted DNA binding protein
3300029569 assembled Ga0311280_10000973	Ga0311280_10000973	MoaA/NifB/PqqE/SkfB family radical SAM enzyme
3300029569 assembled Ga0311280_10000974	Ga0311280_10000974	hypothetical protein
3300029569 assembled Ga0311280_10000975	Ga0311280_10000975	tryptophan synthase beta chain
3300029569 assembled Ga0311280_10000976	Ga0311280_10000976	uncharacterized protein (DUF1015 family)
3300029569 assembled Ga0311280_10000977	Ga0311280_10000977	hypothetical protein
3300029569 assembled Ga0311280_10000978	Ga0311280_10000978	small subunit ribosomal protein S3Ae
3300029569 assembled Ga0311280_10000979	Ga0311280_10000979	subtilase family serine protease
3300029569 assembled Ga0311280_10000980	Ga0311280_10000980	Xaa-Pro dipeptidase
3300029569 assembled Ga0311280_10000981	Ga0311280_10000981	CIC family chloride channel protein
3300029569 assembled Ga0311280_10000982	Ga0311280_10000982	CIC family chloride channel protein
3300029569 assembled Ga0311280_10000983	Ga0311280_10000983	dTMP kinase
3300029569 assembled Ga0311280_10000984	Ga0311280_10000984	glutamyl-tRNA(Gln) amidotransferase subunit D
3300029569 assembled Ga0311280_10000985	Ga0311280_10000985	glutamyl-tRNA(Gln) amidotransferase subunit E
3300029569 assembled Ga0311280_10000986	Ga0311280_10000986	ATPase
3300029569 assembled Ga0311280_10000987	Ga0311280_10000987	dCMP deaminase
3300029569 assembled Ga0311280_10000988	Ga0311280_10000988	hypothetical protein
3300029569 assembled Ga0311280_10000989	Ga0311280_10000989	hypothetical protein
3300029569 assembled Ga0311280_10000990	Ga0311280_10000990	signal peptidase
3300029569 assembled Ga0311280_10000991	Ga0311280_10000991	subtilase family serine protease
3300029569 assembled Ga0311280_10000992	Ga0311280_10000992	hypothetical protein
3300029569 assembled Ga0311280_10000993	Ga0311280_10000993	hypothetical protein
3300029569 assembled Ga0311280_10000994	Ga0311280_10000994	MFS family permease
3300029569 assembled Ga0311280_10000995	Ga0311280_10000995	DNA-binding transcriptional regulator GbsR (MarR family)
3300029569 assembled Ga0311280_10000996	Ga0311280_10000996	radical SAM superfamily enzyme YgiQ (UPF0313 family)
3300029569 assembled Ga0311280_10000997	Ga0311280_10000997	MoaA/NifB/PqqE/SkfB family radical SAM enzyme
3300029569 assembled Ga0311280_10000998	Ga0311280_10000998	flap endonuclease-1
3300029569 assembled Ga0311280_10000999	Ga0311280_10000999	tyrosyl-tRNA synthetase
3300029569 assembled Ga0311280_10001310	Ga0311280_10001310	dynein-related subfamily AAA family protein
3300029569 assembled Ga0311280_10001311	Ga0311280_10001311	pre-rRNA-processing protein TSR3
3300029569 assembled Ga0311280_10001312	Ga0311280_10001312	hypothetical protein
3300029569 assembled Ga0311280_10001313	Ga0311280_10001313	dCTP deaminase
3300029569 assembled Ga0311280_10001314	Ga0311280_10001314	methylenetetrahydrofolate dehydrogenase (NADP+)/methenyltetrahydrofolate cyclohydrolase
3300029569 assembled Ga0311280_10001315	Ga0311280_10001315	hypothetical protein
3300029569 assembled Ga0311280_10001316	Ga0311280_10001316	tRNA (guanine10-N2)-dimethyltransferase
3300029569 assembled Ga0311280_10001317	Ga0311280_10001317	ATP-binding protein involved in chromosome partitioning
3300029569 assembled Ga0311280_10001318	Ga0311280_10001318	putative transposase
3300029569 assembled Ga0311280_10001319	Ga0311280_10001319	predicted site-specific integrase-resolvase
3300029569 assembled Ga0311280_10001320	Ga0311280_10001320	predicted site-specific integrase-resolvase
3300029569 assembled Ga0311280_10001321	Ga0311280_10001321	hypothetical protein
3300029569 assembled Ga0311280_10001322	Ga0311280_10001322	acyl CoA:acetate/3-ketoacid CoA transferase
3300029569 assembled Ga0311280_10001323	Ga0311280_10001323	queuine tRNA-ribosyltransferase
3300029569 assembled Ga0311280_10001324	Ga0311280_10001324	membrane-associated protease RseP (regulator of RpoE activity)
3300029569 assembled Ga0311280_10001325	Ga0311280_10001325	alanyl-tRNA synthetase
3300029569 assembled Ga0311280_10001326	Ga0311280_10001326	helicase
3300029569 assembled Ga0311280_10001327	Ga0311280_10001327	hypothetical protein
3300029569 assembled Ga0311280_10001328	Ga0311280_10001328	tRNA splicing endonuclease
3300029569 assembled Ga0311280_10001329	Ga0311280_10001329	hypothetical protein
3300029569 assembled Ga0311280_10001330	Ga0311280_10001330	hypothetical protein
3300029569 assembled Ga0311280_10001331	Ga0311280_10001331	membrane-associated protease RseP (regulator of RpoE activity)
3300029569 assembled Ga0311280_10001332	Ga0311280_10001332	transcription initiation factor TFIID TATA-box-binding protein
3300029569 assembled Ga0311280_10001333	Ga0311280_10001333	demethylmenaquinone methyltransferase/2-methoxy-6-polyprenyl-1,4-benzoquinol methylase
3300029569 assembled Ga0311280_10001334	Ga0311280_10001334	selenocysteine-specific translation elongation factor
3300029569 assembled Ga0311280_10001335	Ga0311280_10001335	hypothetical protein
3300029569 assembled Ga0311280_10001336	Ga0311280_10001336	hypothetical protein
3300029569 assembled Ga0311280_10001337	Ga0311280_10001337	glyoxylase-like metal-dependent hydrolase (beta-lactamase superfamily II)
3300029569 assembled Ga0311280_10001338	Ga0311280_10001338	threonine synthase
3300029569 assembled Ga0311280_10001339	Ga0311280_10001339	small subunit ribosomal protein S8e
3300029569 assembled Ga0311280_10001340	Ga0311280_10001340	signal recognition particle subunit SEC65
3300029569 assembled Ga0311280_10001341	Ga0311280_10001341	replication factor A1
3300029569 assembled Ga0311280_10001342	Ga0311280_10001342	hypothetical protein
3300029569 assembled Ga0311280_10001343	Ga0311280_10001343	hypothetical protein
3300029569 assembled Ga0311280_10001344	Ga0311280_10001344	hypothetical protein
3300029569 assembled Ga0311280_10001345	Ga0311280_10001345	hypothetical protein
3300029569 assembled Ga0311280_10001346	Ga0311280_10001346	zinc finger protein
3300029569 assembled Ga0311280_10001347	Ga0311280_10001347	isopentenyl-diphosphate delta-isomerase
3300029569 assembled Ga0311280_10001348	Ga0311280_10001348	isopentenyl phosphate kinase
3300029569 assembled Ga0311280_10001349	Ga0311280_10001349	tetratricopeptide (TPR) repeat protein/tetratricopeptide (TPR) repeat protein
3300029569 assembled Ga0311280_10001350	Ga0311280_10001350	chaperonin GroEL (HSP60 family)
3300029569 assembled Ga0311280_10001351	Ga0311280_10001351	hypothetical protein
3300029569 assembled Ga0311280_10001352	Ga0311280_10001352	hypothetical protein
3300029569 assembled Ga0311280_10001353	Ga0311280_10001353	replicative DNA helicase Mcm
3300029569 assembled Ga0311280_10001354	Ga0311280_10001354	hypothetical protein
3300029569 assembled Ga0311280_10001355	Ga0311280_10001355	1,4-dihydroxy-6-naphthoate synthase
3300029569 assembled Ga0311280_10001356	Ga0311280_10001356	hypothetical protein
3300029569 assembled Ga0311280_10001357	Ga0311280_10001357	transglutaminase-like putative cysteine protease
3300029569 assembled Ga0311280_10001358	Ga0311280_10001358	hypothetical protein
3300029569 assembled Ga0311280_10001359	Ga0311280_10001359	thiamine phosphate synthase YjbQ (UPF0047 family)
3300029569 assembled Ga0311280_10001360	Ga0311280_10001360	hypothetical protein
3300029569 assembled Ga0311280_10001361	Ga0311280_10001361	hypothetical protein
3300029569 assembled Ga0311280_10001362	Ga0311280_10001362	DNA-binding IclR family transcriptional regulator
3300029569 assembled Ga0311280_10001363	Ga0311280_10001363	hypothetical protein
3300029569 assembled Ga0311280_10001364	Ga0311280_10001364	hypothetical protein
3300029569 assembled Ga0311280_10001365	Ga0311280_10001365	hypothetical protein
3300029569 assembled Ga0311280_10001366	Ga0311280_10001366	thiamine biosynthesis protein ThiI
3300029569 assembled Ga0311280_10001367	Ga0311280_10001367	diphthamide synthase (EF-2-diphthine--ammonia ligase)
3300029569 assembled Ga0311280_10001368	Ga0311280_10001368	hypothetical protein
3300029569 assembled Ga0311280_10001369	Ga0311280_10001369	molybdopterin-guanine dinucleotide biosynthesis protein B
3300029569 assembled Ga0311280_10001370	Ga0311280_10001370	hypothetical protein
3300029569 assembled Ga0311280_10001371	Ga0311280_10001371	subtilase family serine protease
3300029569 assembled Ga0311280_10001372	Ga0311280_10001372	hypothetical protein
3300029569 assembled Ga0311280_10001373	Ga0311280_10001373	CBS domain-containing protein
3300029569 assembled Ga0311280_10001374	Ga0311280_10001374	hypothetical protein
3300029569 assembled Ga0311280_10001375	Ga0311280_10001375	hypothetical protein
3300029569 assembled Ga0311280_10001376	Ga0311280_10001376	2-oxoglutarate ferredoxin oxidoreductase subunit delta
3300029569 assembled Ga0311280_10001377	Ga0311280_10001377	2-oxoglutarate ferredoxin oxidoreductase subunit alpha
3300029569 assembled Ga0311280_10001378	Ga0311280_10001378	2-oxoglutarate ferredoxin oxidoreductase subunit beta
3300029569 assembled Ga0311280_10001379	Ga0311280_10001379	2-oxoglutarate ferredoxin oxidoreductase subunit gamma
3300029569 assembled Ga0311280_10001380	Ga0311280_10001380	heterodisulfide reductase subunit A
3300029569 assembled Ga0311280_10001381	Ga0311280_10001381	Fe-S oxidoreductase
3300029569 assembled Ga0311280_10001382	Ga0311280_10001382	electron transfer flavoprotein alpha subunit
3300029569 assembled Ga0311280_10001383	Ga0311280_10001383	electron transfer flavoprotein beta subunit
3300029569 assembled Ga0311280_10001384	Ga0311280_10001384	2-oxoglutarate ferredoxin oxidoreductase subunit delta
3300029569 assembled Ga0311280_10001385	Ga0311280_10001385	2-oxoglutarate ferredoxin oxidoreductase subunit alpha
3300029569 assembled Ga0311280_10001386	Ga0311280_10001386	2-oxoglutarate ferredoxin oxidoreductase subunit beta
3300029569 assembled Ga0311280_10001387	Ga0311280_10001387	nascent polypeptide-associated complex subunit alpha
3300029569 assembled Ga0311280_10001388	Ga0311280_10001388	tRNA nucleotidyltransferase (CCA-adding enzyme)
3300029569 assembled Ga0311280_10001389	Ga0311280_10001389	uncharacterized protein DUF4203
3300029569 assembled Ga0311280_10001390	Ga0311280_10001390	triosephosphate isomerase
3300029569 assembled Ga0311280_10001391	Ga0311280_10001391	pantoate kinase
3300029569 assembled Ga0311280_10001392	Ga0311280_10001392	uncharacterized protein DUF3783
3300029569 assembled Ga0311280_10001393	Ga0311280_10001393	MFS family permease
3300029569 assembled Ga0311280_10001394	Ga0311280_10001394	molybdate/tungstate transport system substrate-binding protein
3300029569 assembled Ga0311280_10001395	Ga0311280_10001395	molybdate/tungstate transport system permease protein
3300029569 assembled Ga0311280_10001396	Ga0311280_10001396	molybdate/tungstate transport system ATP-binding protein
3300029569 assembled Ga0311280_10001397	Ga0311280_10001397	hydroxymethylglutaryl-CoA reductase
3300029569 assembled Ga0311280_10001398	Ga0311280_10001398	putative transcriptional regulator
3300029569 assembled Ga0311280_10001399	Ga0311280_10001399	predicted MFS family arabinose efflux permease
3300029569 assembled Ga0311280_10002610	Ga0311280_10002610	meiotically up-regulated gene 157 (Mug157) protein
3300029569 assembled Ga0311280_10002611	Ga0311280_10002611	predicted amidohydrolase
3300029569 assembled Ga0311280_10002612	Ga0311280_10002612	small-conductance mechanosensitive channel
3300029569 assembled Ga0311280_10002613	Ga0311280_10002613	aldehyde:ferredoxin oxidoreductase
3300029569 assembled Ga0311280_10002614	Ga0311280_10002614	molybdopterin synthase sulfur carrier subunit
3300029569 assembled Ga0311280_10002615	Ga0311280_10002615	dephospho-CoA kinase
3300029569 assembled Ga0311280_10002616	Ga0311280_10002616	hypothetical protein
3300029569 assembled Ga0311280_10002617	Ga0311280_10002617	dihydropteroate synthase
3300029569 assembled Ga0311280_10002618	Ga0311280_10002618	hypothetical protein
3300029569 assembled Ga0311280_10002619	Ga0311280_10002619	arginyl-tRNA synthetase
3300029569 assembled Ga0311280_10002620	Ga0311280_10002620	predicted polyphosphate/ATP-dependent NAD kinase
3300029569 assembled Ga0311280_10002621	Ga0311280_10002621	acetoin utilization protein AcuC
3300029569 assembled Ga0311280_10002622	Ga0311280_10002622	isocitrate dehydrogenase
3300029569 assembled Ga0311280_10002623	Ga0311280_10002623	4-hydroxy-tetrahydrodipicolinate synthase/2-dehydro-3-deoxy-D-gluconate aldolase
3300029569 assembled Ga0311280_10002624	Ga0311280_10002624	glutamine amidotransferase
3300029569 assembled Ga0311280_10002625	Ga0311280_10002625	chromosome segregation ATPase
3300029569 assembled Ga0311280_10002626	Ga0311280_10002626	sulfide:quinone oxidoreductase
3300029569 assembled Ga0311280_10002627	Ga0311280_10002627	hypothetical protein
3300029569 assembled Ga0311280_10002628	Ga0311280_10002628	sulfide:quinone oxidoreductase
3300029569 assembled Ga0311280_10002629	Ga0311280_10002629	5'-methylthioadenosine phosphorylase
3300029569 assembled Ga0311280_10002630	Ga0311280_10002630	MFS family permease
3300029569 assembled Ga0311280_10002631	Ga0311280_10002631	putative MFS transporter
3300029569 assembled Ga0311280_10002632	Ga0311280_10002632	glycerol-3-phosphate dehydrogenase
3300029569 assembled Ga0311280_10002633	Ga0311280_10002633	hypothetical protein
3300029569 assembled Ga0311280_10002634	Ga0311280_10002634	predicted metal-binding protein
3300029569 assembled Ga0311280_10002635	Ga0311280_10002635	7,8-dihydropterin-6-yl-methyl-4-(beta-D-ribofuranosyl)aminobenzene 5'-phosphate synthase
3300029569 assembled Ga0311280_10002636	Ga0311280_10002636	Fe-S oxidoreductase
3300029569 assembled Ga0311280_10002637	Ga0311280_10002637	D-aminoacyl-tRNA deacylase
3300029569 assembled Ga0311280_10002638	Ga0311280_10002638	hypothetical protein
3300029569 assembled Ga0311280_10002639	Ga0311280_10002639	hypothetical protein
3300029569 assembled Ga0311280_10002640	Ga0311280_10002640	ribosomal RNA assembly protein
3300029569 assembled Ga0311280_10002641	Ga0311280_10002641	RIO kinase 1
3300029569 assembled Ga0311280_10002642	Ga0311280_10002642	translation initiation factor 1A
3300029569 assembled Ga0311280_10002643	Ga0311280_10002643	hypothetical protein
3300029569 assembled Ga0311280_10002644	Ga0311280_10002644	integrase/recombinase XerD
3300029569 assembled Ga0311280_10002645	Ga0311280_10002645	peptidoglycan/xylan/chitin deacetylase (PgdA/CDA1 family)
3300029569 assembled Ga0311280_10002646	Ga0311280_10002646	amino acid transporter
3300029569 assembled Ga0311280_10002647	Ga0311280_10002647	hypothetical protein
3300029569 assembled Ga0311280_10002648	Ga0311280_10002648	amino acid transporter
3300029569 assembled Ga0311280_10002649	Ga0311280_10002649	formamidase
3300029569 assembled Ga0311280_10002650	Ga0311280_10002650	hypothetical protein
3300029569 assembled Ga0311280_10002651	Ga0311280_10002651	hypothetical protein
3300029569 assembled Ga0311280_10002652	Ga0311280_10002652	predicted thioesterase
3300029569 assembled Ga0311280_10002653	Ga0311280_10002653	hypothetical protein
3300029569 assembled Ga0311280_10002654	Ga0311280_10002654	hypothetical protein
3300029569 assembled Ga0311280_10003010	Ga0311280_10003010	alanine-glyoxylate transaminase/serine-glyoxylate transaminase/serine-pyruvate transaminase
3300029569 assembled Ga0311280_10003011	Ga0311280_10003011	hypothetical protein
3300029569 assembled Ga0311280_10003012	Ga0311280_10003012	Fe-S oxidoreductase
3300029569 assembled Ga0311280_10003013	Ga0311280_10003013	asparaginyl-tRNA synthetase
3300029569 assembled Ga0311280_10003014	Ga0311280_10003014	hypothetical protein
3300029569 assembled Ga0311280_10003015	Ga0311280_10003015	hypothetical protein
3300029569 assembled Ga0311280_10003016	Ga0311280_10003016	hypothetical protein
3300029569 assembled Ga0311280_10003017	Ga0311280_10003017	hypothetical protein
3300029569 assembled Ga0311280_10003018	Ga0311280_10003018	hypothetical protein
3300029569 assembled Ga0311280_10003019	Ga0311280_10003019	sugar-specific transcriptional regulator TrmB
3300029569 assembled Ga0311280_10003020	Ga0311280_10003020	tRNA 2-thiouridine synthesizing protein E
3300029569 assembled Ga0311280_10003021	Ga0311280_10003021	hypothetical protein
3300029569 assembled Ga0311280_10003022	Ga0311280_10003022	sulfite reductase alpha subunit
3300029569 assembled Ga0311280_10003023	Ga0311280_10003023	sulfite reductase beta subunit
3300029569 assembled Ga0311280_10003024	Ga0311280_10003024	roadblock/LC7 domain-containing protein
3300029569 assembled Ga0311280_10003025	Ga0311280_10003025	nitrate reductase gamma subunit
3300029569 assembled Ga0311280_10003026	Ga0311280_10003026	Fe-S oxidoreductase
3300029569 assembled Ga0311280_10003027	Ga0311280_10003027	sulfide:quinone oxidoreductase
3300029569 assembled Ga0311280_10003028	Ga0311280_10003028	Ni,Fe-hydrogenase maturation factor
3300029569 assembled Ga0311280_10003029	Ga0311280_10003029	F420-non-reducing hydrogenase large subunit
3300029569 assembled Ga0311280_10003030	Ga0311280_10003030	F420-non-reducing hydrogenase small subunit
3300029569 assembled Ga0311280_10003031	Ga0311280_10003031	F420-non-reducing hydrogenase iron-sulfur subunit
3300029569 assembled Ga0311280_10003032	Ga0311280_10003032	heterodisulfide reductase subunit A
3300029569 assembled Ga0311280_10003033	Ga0311280_10003033	Fe-S oxidoreductase
3300029569 assembled Ga0311280_10003034	Ga0311280_10003034	Fe-S oxidoreductase/heterodisulfide reductase subunit C
3300029569 assembled Ga0311280_10003035	Ga0311280_10003035	electron transfer flavoprotein alpha subunit
3300029569 assembled Ga0311280_10003036	Ga0311280_10003036	electron transfer flavoprotein beta subunit
3300029569 assembled Ga0311280_10003037	Ga0311280_10003037	hydrogenase expression/formation protein HypE
3300029569 assembled Ga0311280_10003038	Ga0311280_10003038	hydrogenase maturation protein HypF
3300029569 assembled Ga0311280_10003039	Ga0311280_10003039	CopG family nickel-responsive transcriptional regulator
3300029569 assembled Ga0311280_10003040	Ga0311280_10003040	cobalt/nickel transport system ATP-binding protein
3300029569 assembled Ga0311280_10003041	Ga0311280_10003041	cobalt/nickel transport system permease protein
3300029569 assembled Ga0311280_10003042	Ga0311280_10003042	cobalt/nickel transport protein
3300029569 assembled Ga0311280_10003043	Ga0311280_10003043	cobalt/nickel transport system permease protein
3300029569 assembled Ga0311280_10003044	Ga0311280_10003044	hydrogenase expression/formation protein HypC
3300029569 assembled Ga0311280_10003045	Ga0311280_10003045	hydrogenase expression/formation protein HypD
3300029569 assembled Ga0311280_10003046	Ga0311280_10003046	hydrogenase nickel incorporation protein HypA/HybF
3300029569 assembled Ga0311280_10003047	Ga0311280_10003047	ATP-binding protein involved in chromosome partitioning
3300029569 assembled Ga0311280_10003048	Ga0311280_10003048	nucleotide-binding universal stress UspA family protein
3300029569 assembled Ga0311280_10003049	Ga0311280_10003049	cell division GTPase FtsZ
3300029569 assembled Ga0311280_10003050	Ga0311280_10003050	hypothetical protein
3300029569 assembled Ga0311280_10003051	Ga0311280_10003051	hypothetical membrane protein
3300029569 assembled Ga0311280_10003052	Ga0311280_10003052	putative transposase
3300029569 assembled Ga0311280_10004310	Ga0311280_10004310	DNA polymerase (family 10)
3300029569 assembled Ga0311280_10004311	Ga0311280_10004311	3-hexulose-6-phosphate synthase/6-phospho-3-hexuloisomerase
3300029569 assembled Ga0311280_10004312	Ga0311280_10004312	hypothetical protein
3300029569 assembled Ga0311280_10004313	Ga0311280_10004313	hypothetical protein
3300029569 assembled Ga0311280_10004314	Ga0311280_10004314	hypothetical protein
3300029569 assembled Ga0311280_10004315	Ga0311280_10004315	DNA-directed RNA polymerase subunit H
3300029569 assembled Ga0311280_10004316	Ga0311280_10004316	DNA-directed RNA polymerase subunit B
3300029569 assembled Ga0311280_10004317	Ga0311280_10004317	DNA-directed RNA polymerase subunit A'
3300029569 assembled Ga0311280_10004318	Ga0311280_10004318	DNA-directed RNA polymerase subunit A"
3300029569 assembled Ga0311280_10004319	Ga0311280_10004319	large subunit ribosomal protein L30e
3300029569 assembled Ga0311280_10004320	Ga0311280_10004320	N utilization substance protein A
3300029569 assembled Ga0311280_10004321	Ga0311280_10004321	8-oxo-dGTP diphosphatase
3300029569 assembled Ga0311280_10004322	Ga0311280_10004322	hypothetical protein
3300029569 assembled Ga0311280_10004323	Ga0311280_10004323	acylphosphatase
3300029569 assembled Ga0311280_10004324	Ga0311280_10004324	formate dehydrogenase major subunit/formate dehydrogenase alpha subunit
3300029569 assembled Ga0311280_10004325	Ga0311280_10004325	ferredoxin
3300029569 assembled Ga0311280_10004326	Ga0311280_10004326	NAD(P)H-flavin reductase
3300029569 assembled Ga0311280_10004327	Ga0311280_10004327	glycolate oxidase
3300029569 assembled Ga0311280_10004328	Ga0311280_10004328	glycolate oxidase iron-sulfur subunit
3300029569 assembled Ga0311280_10004329	Ga0311280_10004329	DNA-binding PadR family transcriptional regulator
3300029569 assembled Ga0311280_10004330	Ga0311280_10004330	ABC-2 type transport system permease protein
3300029569 assembled Ga0311280_10004331	Ga0311280_10004331	ABC-2 type transport system ATP-binding protein
3300029569 assembled Ga0311280_10004332	Ga0311280_10004332	wyosine [tRNA(Phe)-imidazoG37] synthetase (radical SAM superfamily)
3300029569 assembled Ga0311280_10004333	Ga0311280_10004333	flavorubredoxin
3300029569 assembled Ga0311280_10004334	Ga0311280_10004334	deoxyribonuclease-4
3300029569 assembled Ga0311280_10004335	Ga0311280_10004335	2-oxoglutarate ferredoxin oxidoreductase subunit beta
3300029569 assembled Ga0311280_10004336	Ga0311280_10004336	2-oxoglutarate ferredoxin oxidoreductase subunit alpha
3300029569 assembled Ga0311280_10004337	Ga0311280_10004337	rubredoxin
3300029569 assembled Ga0311280_10004338	Ga0311280_10004338	peroxiredoxin Q/BCP
3300029569 assembled Ga0311280_10004339	Ga0311280_10004339	nitroreductase
3300029569 assembled Ga0311280_10004340	Ga0311280_10004340	rubrerythrin/rubrerythrin
3300029569 assembled Ga0311280_10004341	Ga0311280_10004341	superoxide reductase
3300029569 assembled Ga0311280_10004342	Ga0311280_10004342	bacterioferritin
3300029569 assembled Ga0311280_10004343	Ga0311280_10004343	rubrerythrin
3300029569 assembled Ga0311280_10004344	Ga0311280_10004344	cob(I)alamin adenosyltransferase
3300029569 assembled Ga0311280_10006310	Ga0311280_10006310	predicted phosphodiesterase
3300029569 assembled Ga0311280_10006311	Ga0311280_10006311	nucleoside-diphosphate kinase
3300029569 assembled Ga0311280_10006312	Ga0311280_10006312	ribosomal protein L24E
3300029569 assembled Ga0311280_10006313	Ga0311280_10006313	small subunit ribosomal protein S28e
3300029569 assembled Ga0311280_10006314	Ga0311280_10006314	large subunit ribosomal protein L7Ae
3300029569 assembled Ga0311280_10006315	Ga0311280_10006315	molybdopterin synthase catalytic subunit
3300029569 assembled Ga0311280_10006316	Ga0311280_10006316	hypothetical protein
3300029569 assembled Ga0311280_10006317	Ga0311280_10006317	enoyl-CoA hydratase/enoyl-CoA hydratase
3300029569 assembled Ga0311280_10006318	Ga0311280_10006318	MFS family permease/MFS family permease
3300029569 assembled Ga0311280_10006319	Ga0311280_10006319	hypothetical protein
3300029569 assembled Ga0311280_10006320	Ga0311280_10006320	DNA mismatch repair protein MutL
3300029569 assembled Ga0311280_10006321	Ga0311280_10006321	ornithine carbamoyltransferase
3300029569 assembled Ga0311280_10006322	Ga0311280_10006322	acyl-CoA dehydrogenase
3300029569 assembled Ga0311280_10006323	Ga0311280_10006323	radical SAM superfamily enzyme YgiQ (UPF0313 family)
3300029569 assembled Ga0311280_10006324	Ga0311280_10006324	hypothetical protein
3300029569 assembled Ga0311280_10006325	Ga0311280_10006325	sugar-specific transcriptional regulator TrmB
3300029569 assembled Ga0311280_10006326	Ga0311280_10006326	tRNA(Ile)-lysidine synthase TilS/MesJ
3300029569 assembled Ga0311280_10006327	Ga0311280_10006327	NADH dehydrogenase/NADH oxidase (H2O2-forming)
3300029569 assembled Ga0311280_10006328	Ga0311280_10006328	enoyl-CoA hydratase/3-hydroxyacyl-CoA dehydrogenase
3300029569 assembled Ga0311280_10006329	Ga0311280_10006329	hypothetical protein
3300029569 assembled Ga0311280_10006330	Ga0311280_10006330	acetyl-CoA C-acetyltransferase
3300029569 assembled Ga0311280_10006331	Ga0311280_10006331	hypothetical protein
3300029569 assembled Ga0311280_10006332	Ga0311280_10006332	ferrous iron transport protein B
3300029569 assembled Ga0311280_10006333	Ga0311280_10006333	DtxR family Mn-dependent transcriptional regulator
3300029569 assembled Ga0311280_10006334	Ga0311280_10006334	cell division protein FtsZ
3300029569 assembled Ga0311280_10009310	Ga0311280_10009310	SSS family solute:Na+ symporter
3300029569 assembled Ga0311280_10009311	Ga0311280_10009311	uncharacterized protein DUF3311
3300029569 assembled Ga0311280_10009312	Ga0311280_10009312	divalent metal cation (Fe/Co/Zn/Cd) transporter
3300029569 assembled Ga0311280_10009313	Ga0311280_10009313	ABC-2 type transport system ATP-binding protein
3300029569 assembled Ga0311280_10009314	Ga0311280_10009314	ABC-type transport system involved in multi-copper enzyme maturation permease subunit
3300029569 assembled Ga0311280_10009315	Ga0311280_10009315	predicted NBD/HSP70 family sugar kinase
3300029569 assembled Ga0311280_10009316	Ga0311280_10009316	aspartate/methionine/tyrosine aminotransferase
3300029569 assembled Ga0311280_10009317	Ga0311280_10009317	glyoxylase-like metal-dependent hydrolase (beta-lactamase superfamily II)
3300029569 assembled Ga0311280_10009318	Ga0311280_10009318	penicillin amidase
3300029569 assembled Ga0311280_10009319	Ga0311280_10009319	hypothetical protein
3300029569 assembled Ga0311280_10009320	Ga0311280_10009320	putative transposase
3300029569 assembled Ga0311280_10009321	Ga0311280_10009321	hypothetical protein
3300029569 assembled Ga0311280_10009322	Ga0311280_10009322	hypothetical protein
3300029569 assembled Ga0311280_10009323	Ga0311280_10009323	hypothetical protein
3300029569 assembled Ga0311280_10009324	Ga0311280_10009324	2-aminoadipate transaminase
3300029569 assembled Ga0311280_10009325	Ga0311280_10009325	putative aminopeptidase FrvX
3300029569 assembled Ga0311280_10011010	Ga0311280_10011010	hypothetical protein
3300029569 assembled Ga0311280_10011011	Ga0311280_10011011	divalent metal cation (Fe/Co/Zn/Cd) transporter/predicted Fe-Mo cluster-binding NifX family protein
3300029569 assembled Ga0311280_10011012	Ga0311280_10011012	tetratricopeptide (TPR) repeat protein/Cdc6-like AAA superfamily ATPase
3300029569 assembled Ga0311280_10011013	Ga0311280_10011013	beta-aspartyl-dipeptidase (metallo-type)
3300029569 assembled Ga0311280_10011014	Ga0311280_10011014	2,5-diamino-6-(ribosylamino)-4(3H)-pyrimidinone 5'-phosphate reductase
3300029569 assembled Ga0311280_10011015	Ga0311280_10011015	hypothetical protein
3300029569 assembled Ga0311280_10011016	Ga0311280_10011016	RING finger family protein
3300029569 assembled Ga0311280_10011017	Ga0311280_10011017	archaeosine synthase
3300029569 assembled Ga0311280_10011018	Ga0311280_10011018	hydroxypyruvate reductase/glycerate 2-kinase
3300029569 assembled Ga0311280_10011019	Ga0311280_10011019	7,8-dihydropterin-6-yl-methyl-4-(beta-D-ribofuranosyl)aminobenzene 5'-phosphate synthase
3300029569 assembled Ga0311280_10032910	Ga0311280_10032910	endonuclease-3
3300029569 assembled Ga0311280_10032911	Ga0311280_10032911	phosphoadenosine phosphosulfate reductase
3300029569 assembled Ga0311280_10036510	Ga0311280_10036510	D-glycero-alpha-D-manno-heptose-7-phosphate kinase
3300029569 assembled Ga0311280_10041710	Ga0311280_10041710	radical SAM superfamily enzyme YgiQ (UPF0313 family)
3300029569 assembled Ga0311280_10041711	Ga0311280_10041711	MtN3 and saliva related transmembrane protein
3300029569 assembled Ga0311280_10041712	Ga0311280_10041712	MFS family permease
3300029569 assembled Ga0311280_10104610	Ga0311280_10104610	hypothetical protein
3300029569 assembled Ga0311280_10104611	Ga0311280_10104611	hypothetical protein
3300029569 assembled Ga0311280_10106110	Ga0311280_10106110	hypothetical protein
3300029569 assembled Ga0311280_10106111	Ga0311280_10106111	hypothetical protein
3300029569 assembled Ga0311280_10106112	Ga0311280_10106112	hypothetical protein
3300029569 assembled Ga0311280_100001100	Ga0311280_100001100	succinyl-CoA synthetase alpha subunit
3300029569 assembled Ga0311280_100001101	Ga0311280_100001101	succinyl-CoA synthetase beta subunit
3300029569 assembled Ga0311280_100001102	Ga0311280_100001102	hypothetical protein
3300029569 assembled Ga0311280_100001103	Ga0311280_100001103	hypothetical protein
3300029569 assembled Ga0311280_100001104	Ga0311280_100001104	putative transposase
3300029569 assembled Ga0311280_100001105	Ga0311280_100001105	phenylpropionate dioxygenase-like ring-hydroxylating dioxygenase large terminal subunit
3300029569 assembled Ga0311280_100001106	Ga0311280_100001106	hypothetical protein
3300029569 assembled Ga0311280_100001107	Ga0311280_100001107	anaerobic selenocysteine-containing dehydrogenase/anaerobic selenocysteine-containing dehydrogenase/anaerobic selenocysteine-containing dehydrogenase
3300029569 assembled Ga0311280_100001108	Ga0311280_100001108	L-fuculose-phosphate aldolase
3300029569 assembled Ga0311280_100001109	Ga0311280_100001109	phosphoribosylaminoimidazolecarboxamide formyltransferase/IMP cyclohydrolase
3300029569 assembled Ga0311280_100001110	Ga0311280_100001110	hypothetical protein
3300029569 assembled Ga0311280_100001111	Ga0311280_100001111	glycosyltransferase involved in cell wall biosynthesis
3300029569 assembled Ga0311280_100001112	Ga0311280_100001112	predicted ribosome quality control (RQC) complex YloA/Tae2 family protein
3300029569 assembled Ga0311280_100001113	Ga0311280_100001113	DNA topoisomerase-6 subunit A
3300029569 assembled Ga0311280_100001114	Ga0311280_100001114	DNA topoisomerase-6 subunit B
3300029569 assembled Ga0311280_100001115	Ga0311280_100001115	GTP cyclohydrolase-4
3300029569 assembled Ga0311280_100001116	Ga0311280_100001116	hypothetical protein
3300029569 assembled Ga0311280_100001117	Ga0311280_100001117	hypothetical protein
3300029569 assembled Ga0311280_100001118	Ga0311280_100001118	nucleolar GTP-binding protein
3300029569 assembled Ga0311280_100001119	Ga0311280_100001119	glutamyl-tRNA synthetase
3300029569 assembled Ga0311280_100001120	Ga0311280_100001120	metal-dependent amidase/aminoacylase/carboxypeptidase family protein
3300029569 assembled Ga0311280_100001121	Ga0311280_100001121	DNA polymerase I
3300029569 assembled Ga0311280_100001122	Ga0311280_100001122	hypothetical protein
3300029569 assembled Ga0311280_100001123	Ga0311280_100001123	hypothetical protein
3300029569 assembled Ga0311280_100001124	Ga0311280_100001124	tRNA pseudouridine synthase 10
3300029569 assembled Ga0311280_100001125	Ga0311280_100001125	large subunit ribosomal protein L21e
3300029569 assembled Ga0311280_100001126	Ga0311280_100001126	DNA-directed RNA polymerase subunit F
3300029569 assembled Ga0311280_100001127	Ga0311280_100001127	putative nucleotide binding protein
3300029569 assembled Ga0311280_100001128	Ga0311280_100001128	16S rRNA (adenine1518-N6/adenine1519-N6)-dimethyltransferase
3300029569 assembled Ga0311280_100001129	Ga0311280_100001129	drug/metabolite transporter (DMT)-like permease
3300029569 assembled Ga0311280_100001130	Ga0311280_100001130	hypothetical protein
3300029569 assembled Ga0311280_100001131	Ga0311280_100001131	uncharacterized NAD-dependent epimerase/dehydratase family protein
3300029569 assembled Ga0311280_100001132	Ga0311280_100001132	hypothetical protein
3300029569 assembled Ga0311280_100001133	Ga0311280_100001133	small subunit ribosomal protein S13
3300029569 assembled Ga0311280_100001134	Ga0311280_100001134	small subunit ribosomal protein S4
3300029569 assembled Ga0311280_100001135	Ga0311280_100001135	small subunit ribosomal protein S11
3300029569 assembled Ga0311280_100001136	Ga0311280_100001136	DNA-directed RNA polymerase subunit D
3300029569 assembled Ga0311280_100001137	Ga0311280_100001137	lysyl-tRNA synthetase class 2
3300029569 assembled Ga0311280_100001138	Ga0311280_100001138	NitT/TauT family transport system ATP-binding protein
3300029569 assembled Ga0311280_100001139	Ga0311280_100001139	acetoacetyl-CoA synthetase
3300029569 assembled Ga0311280_100001140	Ga0311280_100001140	nicotinamidase-related amidase
3300029569 assembled Ga0311280_100001141	Ga0311280_100001141	nicotinate phosphoribosyltransferase
3300029569 assembled Ga0311280_100001142	Ga0311280_100001142	protein phosphatase
3300029569 assembled Ga0311280_100001143	Ga0311280_100001143	large subunit ribosomal protein L40e
3300029569 assembled Ga0311280_100001144	Ga0311280_100001144	aspartate aminotransferase
3300029569 assembled Ga0311280_100001145	Ga0311280_100001145	hypothetical protein
3300029569 assembled Ga0311280_100001146	Ga0311280_100001146	IMP dehydrogenase
3300029569 assembled Ga0311280_100001147	Ga0311280_100001147	multiple antibiotic resistance protein
3300029569 assembled Ga0311280_100001148	Ga0311280_100001148	hypothetical protein
3300029569 assembled Ga0311280_100001149	Ga0311280_100001149	hypothetical protein
3300029569 assembled Ga0311280_100001150	Ga0311280_100001150	predicted transcriptional regulator
3300029569 assembled Ga0311280_100001151	Ga0311280_100001151	hypothetical protein
3300029569 assembled Ga0311280_100001152	Ga0311280_100001152	tRNA(Ile2)-agmatinylcytidine synthase
3300029569 assembled Ga0311280_100001153	Ga0311280_100001153	iron complex transport system ATP-binding protein
3300029569 assembled Ga0311280_100001154	Ga0311280_100001154	iron complex transport system permease protein
3300029569 assembled Ga0311280_100001155	Ga0311280_100001155	tetratricopeptide (TPR) repeat protein
3300029569 assembled Ga0311280_100001156	Ga0311280_100001156	iron complex transport system substrate-binding protein
3300029569 assembled Ga0311280_100001157	Ga0311280_100001157	pyruvate-formate lyase-activating enzyme
3300029569 assembled Ga0311280_100001158	Ga0311280_100001158	adenosylcobinamide-phosphate synthase
3300029569 assembled Ga0311280_100001159	Ga0311280_100001159	histidinol-phosphate aminotransferase
3300029569 assembled Ga0311280_100001160	Ga0311280_100001160	adenosylcobyric acid synthase
3300029569 assembled Ga0311280_100001161	Ga0311280_100001161	adenosylcobinamide amidohydrolase
3300029569 assembled Ga0311280_100001162	Ga0311280_100001162	NaMN:DMB phosphoribosyltransferase
3300029569 assembled Ga0311280_100001163	Ga0311280_100001163	adenosylcobinamide-GDP ribazoletransferase
3300029569 assembled Ga0311280_100001164	Ga0311280_100001164	GTP:adenosylcobinamide-phosphate guanylyltransferase
3300029569 assembled Ga0311280_100001165	Ga0311280_100001165	N-glycosylase/DNA lyase
3300029569 assembled Ga0311280_100001166	Ga0311280_100001166	S-adenosylmethionine decarboxylase
3300029569 assembled Ga0311280_100001167	Ga0311280_100001167	arginine decarboxylase
3300029569 assembled Ga0311280_100001168	Ga0311280_100001168	deoxyribonuclease V
3300029569 assembled Ga0311280_100001169	Ga0311280_100001169	phosphoribosylformylglycinamidine synthase
3300029569 assembled Ga0311280_100001170	Ga0311280_100001170	phosphoribosylformylglycinamidine synthase
3300029569 assembled Ga0311280_100001171	Ga0311280_100001171	phosphoribosylformylglycinamidine synthase
3300029569 assembled Ga0311280_100001172	Ga0311280_100001172	amino acid transporter
3300029569 assembled Ga0311280_100001173	Ga0311280_100001173	predicted cation transporter
3300029569 assembled Ga0311280_100001174	Ga0311280_100001174	MFS family permease/MFS family permease
3300029569 assembled Ga0311280_100001175	Ga0311280_100001175	hypothetical protein
3300029569 assembled Ga0311280_100001176	Ga0311280_100001176	NitT/TauT family transport system ATP-binding protein
3300029569 assembled Ga0311280_100001177	Ga0311280_100001177	octaprenyl-diphosphate synthase
3300029569 assembled Ga0311280_100001178	Ga0311280_100001178	CTP synthase
3300029569 assembled Ga0311280_100001179	Ga0311280_100001179	glycosyltransferase involved in cell wall biosynthesis
3300029569 assembled Ga0311280_100001180	Ga0311280_100001180	large subunit ribosomal protein L15e
3300029569 assembled Ga0311280_100001181	Ga0311280_100001181	predicted transcriptional regulator
3300029569 assembled Ga0311280_100001182	Ga0311280_100001182	translation initiation factor 5B
3300029569 assembled Ga0311280_100001183	Ga0311280_100001183	proliferating cell nuclear antigen
3300029569 assembled Ga0311280_100001184	Ga0311280_100001184	3-polyprenyl-4-hydroxybenzoate decarboxylase
3300029569 assembled Ga0311280_100001185	Ga0311280_100001185	5'-phosphate synthase pdxT subunit
3300029569 assembled Ga0311280_100001186	Ga0311280_100001186	aminomethyltransferase
3300029569 assembled Ga0311280_100001187	Ga0311280_100001187	hypothetical protein
3300029569 assembled Ga0311280_100001188	Ga0311280_100001188	hypothetical protein
3300029569 assembled Ga0311280_100001189	Ga0311280_100001189	hypothetical protein
3300029569 assembled Ga0311280_100001190	Ga0311280_100001190	hypothetical protein
3300029569 assembled Ga0311280_100001191	Ga0311280_100001191	hypothetical protein
3300029569 assembled Ga0311280_100001192	Ga0311280_100001192	hypothetical protein
3300029569 assembled Ga0311280_100001193	Ga0311280_100001193	hypothetical protein
3300029569 assembled Ga0311280_100001194	Ga0311280_100001194	hypothetical protein
3300029569 assembled Ga0311280_100001195	Ga0311280_100001195	hypothetical protein
3300029569 assembled Ga0311280_100001196	Ga0311280_100001196	type IV secretory pathway VirB4 component
3300029569 assembled Ga0311280_100001197	Ga0311280_100001197	transcription initiation factor TFIIB
3300029569 assembled Ga0311280_100001198	Ga0311280_100001198	L-lysine 6-transaminase
3300029569 assembled Ga0311280_100001199	Ga0311280_100001199	predicted amino acid racemase
3300029569 assembled Ga0311280_100001200	Ga0311280_100001200	asparaginyl-tRNA synthetase
3300029569 assembled Ga0311280_100001201	Ga0311280_100001201	DNA-binding Lrp family transcriptional regulator
3300029569 assembled Ga0311280_100001202	Ga0311280_100001202	phosphoserine phosphatase
3300029569 assembled Ga0311280_100001203	Ga0311280_100001203	putative molybdopterin biosynthesis protein
3300029569 assembled Ga0311280_100001204	Ga0311280_100001204	molybdopterin molybdotransferase
3300029569 assembled Ga0311280_100001205	Ga0311280_100001205	fatty-acyl-CoA synthase
3300029569 assembled Ga0311280_100001206	Ga0311280_100001206	hypothetical protein
3300029569 assembled Ga0311280_100001207	Ga0311280_100001207	hypothetical protein
3300029569 assembled Ga0311280_100001208	Ga0311280_100001208	putative transposase/putative transposase
3300029569 assembled Ga0311280_100001209	Ga0311280_100001209	urocanate hydratase
3300029569 assembled Ga0311280_100001210	Ga0311280_100001210	glutamate formiminotransferase/formiminotetrahydrofolate cyclodeaminase
3300029569 assembled Ga0311280_100001211	Ga0311280_100001211	formate--tetrahydrofolate ligase
3300029569 assembled Ga0311280_100001212	Ga0311280_100001212	GMP synthase (glutamine-hydrolysing)
3300029569 assembled Ga0311280_100001213	Ga0311280_100001213	sporulation protein YlmC with PRC-barrel domain
3300029569 assembled Ga0311280_100001214	Ga0311280_100001214	2'-5' RNA ligase
3300029569 assembled Ga0311280_100001215	Ga0311280_100001215	glycine cleavage system H protein
3300029569 assembled Ga0311280_100001216	Ga0311280_100001216	23S rRNA (uridine2552-2'-O)-methyltransferase
3300029569 assembled Ga0311280_100001217	Ga0311280_100001217	PmbA protein
3300029569 assembled Ga0311280_100001218	Ga0311280_100001218	TldD protein
3300029569 assembled Ga0311280_100001219	Ga0311280_100001219	CBS domain-containing protein/ribosome-associated translation inhibitor RaiA
3300029569 assembled Ga0311280_100001220	Ga0311280_100001220	hypothetical protein
3300029569 assembled Ga0311280_100001221	Ga0311280_100001221	seryl-tRNA synthetase
3300029569 assembled Ga0311280_100001222	Ga0311280_100001222	cell division protein FtsZ
3300029569 assembled Ga0311280_100001223	Ga0311280_100001223	DNA-binding protein HU-beta
3300029569 assembled Ga0311280_100001224	Ga0311280_100001224	agmatinase
3300029569 assembled Ga0311280_100001225	Ga0311280_100001225	translation initiation factor 5A
3300029569 assembled Ga0311280_100001226	Ga0311280_100001226	putative transcriptional regulator
3300029569 assembled Ga0311280_100001227	Ga0311280_100001227	phosphoribosylformylglycinamidine cyclo-ligase
3300029569 assembled Ga0311280_100001228	Ga0311280_100001228	hypothetical protein
3300029569 assembled Ga0311280_100001229	Ga0311280_100001229	adenylyltransferase/sulfurtransferase
3300029569 assembled Ga0311280_100001230	Ga0311280_100001230	hypothetical protein
3300029569 assembled Ga0311280_100001231	Ga0311280_100001231	DNA polymerase II small subunit
3300029569 assembled Ga0311280_100001232	Ga0311280_100001232	ribonuclease Z
3300029569 assembled Ga0311280_100001233	Ga0311280_100001233	uridylate kinase
3300029569 assembled Ga0311280_100001234	Ga0311280_100001234	peptide chain release factor subunit 1
3300029569 assembled Ga0311280_100001235	Ga0311280_100001235	sporulation protein YlmC with PRC-barrel domain
3300029569 assembled Ga0311280_100001236	Ga0311280_100001236	transitional endoplasmic reticulum ATPase
3300029569 assembled Ga0311280_100001237	Ga0311280_100001237	6,7-dimethyl-8-ribityllumazine synthase
3300029569 assembled Ga0311280_100001238	Ga0311280_100001238	riboflavin synthase
3300029569 assembled Ga0311280_100001239	Ga0311280_100001239	FAD synthetase
3300029569 assembled Ga0311280_100001240	Ga0311280_100001240	3,4-dihydroxy 2-butanone 4-phosphate synthase
3300029569 assembled Ga0311280_100001241	Ga0311280_100001241	glucose-6-phosphate isomerase
3300029569 assembled Ga0311280_100001242	Ga0311280_100001242	hypothetical protein
3300029569 assembled Ga0311280_100001243	Ga0311280_100001243	ribose-phosphate pyrophosphokinase
3300029569 assembled Ga0311280_100001244	Ga0311280_100001244	putative RNA 2'-phosphotransferase
3300029569 assembled Ga0311280_100001245	Ga0311280_100001245	hypothetical protein
3300029569 assembled Ga0311280_100001246	Ga0311280_100001246	protoheme IX farnesyltransferase
3300029569 assembled Ga0311280_100001247	Ga0311280_100001247	alkyl hydroperoxide reductase subunit AhpF
3300029569 assembled Ga0311280_100001248	Ga0311280_100001248	ribonucleoside-diphosphate reductase alpha chain
3300029569 assembled Ga0311280_100001249	Ga0311280_100001249	hypothetical protein
3300029569 assembled Ga0311280_100001250	Ga0311280_100001250	Xaa-Pro aminopeptidase
3300029569 assembled Ga0311280_100001251	Ga0311280_100001251	cell division protein FtsZ
3300029569 assembled Ga0311280_100001252	Ga0311280_100001252	tRNA C32,U32 (ribose-2'-O)-methylase TrmJ
3300029569 assembled Ga0311280_100001253	Ga0311280_100001253	hypothetical protein
3300029569 assembled Ga0311280_100001254	Ga0311280_100001254	energy-coupling factor transporter transmembrane protein EcfT
3300029569 assembled Ga0311280_100001255	Ga0311280_100001255	energy-coupling factor transport system ATP-binding protein
3300029569 assembled Ga0311280_100001256	Ga0311280_100001256	hypothetical protein
3300029569 assembled Ga0311280_100001257	Ga0311280_100001257	replication factor A1
3300029569 assembled Ga0311280_100001258	Ga0311280_100001258	hypothetical protein
3300029569 assembled Ga0311280_100001259	Ga0311280_100001259	hypothetical protein
3300029569 assembled Ga0311280_100001260	Ga0311280_100001260	thiamine-monophosphate kinase
3300029569 assembled Ga0311280_100001261	Ga0311280_100001261	pyruvate formate lyase activating enzyme
3300029569 assembled Ga0311280_100001262	Ga0311280_100001262	ATP-dependent Lhr-like helicase
3300029569 assembled Ga0311280_100001263	Ga0311280_100001263	orotate phosphoribosyltransferase
3300029569 assembled Ga0311280_100001264	Ga0311280_100001264	hypothetical protein
3300029569 assembled Ga0311280_100001265	Ga0311280_100001265	preprotein translocase subunit Sec61beta
3300029569 assembled Ga0311280_100001266	Ga0311280_100001266	uncharacterized coiled-coil DUF342 family protein
3300029569 assembled Ga0311280_100001267	Ga0311280_100001267	triacylglycerol esterase/lipase EstA (alpha/beta hydrolase family)
3300029569 assembled Ga0311280_100001268	Ga0311280_100001268	NTP pyrophosphatase (non-canonical NTP hydrolase)
3300029569 assembled Ga0311280_100001269	Ga0311280_100001269	MFS family permease
3300029569 assembled Ga0311280_100001270	Ga0311280_100001270	CDP-2,3-bis-(O-geranylgeranyl)-sn-glycerol synthase
3300029569 assembled Ga0311280_100001271	Ga0311280_100001271	hydroxymethylpyrimidine pyrophosphatase-like HAD family hydrolase/hydroxymethylpyrimidine pyrophosphatase-like HAD family hydrolase
3300029569 assembled Ga0311280_100001272	Ga0311280_100001272	hypothetical protein
3300029569 assembled Ga0311280_100001273	Ga0311280_100001273	phosphate transport system protein
3300029569 assembled Ga0311280_100001274	Ga0311280_100001274	phosphate transport system ATP-binding protein
3300029569 assembled Ga0311280_100001275	Ga0311280_100001275	phosphate transport system permease protein
3300029569 assembled Ga0311280_100001276	Ga0311280_100001276	phosphate transport system permease protein
3300029569 assembled Ga0311280_100001277	Ga0311280_100001277	phosphate transport system substrate-binding protein
3300029569 assembled Ga0311280_100001278	Ga0311280_100001278	phosphate uptake regulator
3300029569 assembled Ga0311280_100001279	Ga0311280_100001279	replication factor C large subunit
3300029569 assembled Ga0311280_100001280	Ga0311280_100001280	acyl-CoA thioesterase
3300029569 assembled Ga0311280_100001281	Ga0311280_100001281	alkylation response protein AidB-like acyl-CoA dehydrogenase/alkylation response protein AidB-like acyl-CoA dehydrogenase
3300029569 assembled Ga0311280_100001282	Ga0311280_100001282	acyl-CoA dehydrogenase
3300029569 assembled Ga0311280_100001283	Ga0311280_100001283	acetyl-CoA C-acetyltransferase
3300029569 assembled Ga0311280_100001284	Ga0311280_100001284	enoyl-CoA hydratase/3-hydroxyacyl-CoA dehydrogenase
3300029569 assembled Ga0311280_100001285	Ga0311280_100001285	putative sterol carrier protein
3300029569 assembled Ga0311280_100001286	Ga0311280_100001286	acyl-CoA thioester hydrolase
3300029569 assembled Ga0311280_100001287	Ga0311280_100001287	MFS family permease/MFS family permease
3300029569 assembled Ga0311280_100001288	Ga0311280_100001288	hypothetical protein
3300029569 assembled Ga0311280_100001289	Ga0311280_100001289	saccharopine dehydrogenase-like NADP-dependent oxidoreductase
3300029569 assembled Ga0311280_100001290	Ga0311280_100001290	4-hydroxy-3-polyprenylbenzoate decarboxylase
3300029569 assembled Ga0311280_100001291	Ga0311280_100001291	4-hydroxybenzoate polyprenyltransferase
3300029569 assembled Ga0311280_100001292	Ga0311280_100001292	peptidylprolyl isomerase/FKBP-type peptidyl-prolyl cis-trans isomerase SlyD
3300029569 assembled Ga0311280_100001293	Ga0311280_100001293	CARDB protein/PKD domain-containing protein
3300029569 assembled Ga0311280_100001294	Ga0311280_100001294	replication factor C small subunit
3300029569 assembled Ga0311280_100001295	Ga0311280_100001295	hypothetical protein
3300029569 assembled Ga0311280_100001296	Ga0311280_100001296	tRNA A37 threonylcarbamoyladenosine synthetase subunit TsaC/SUA5/YrdC
3300029569 assembled Ga0311280_100001297	Ga0311280_100001297	methionyl aminopeptidase
3300029569 assembled Ga0311280_100001298	Ga0311280_100001298	putative transposase
3300029569 assembled Ga0311280_100001299	Ga0311280_100001299	hypothetical protein
3300029569 assembled Ga0311280_100001300	Ga0311280_100001300	aromatic ring-opening dioxygenase LigB subunit
3300029569 assembled Ga0311280_100001301	Ga0311280_100001301	predicted regulator of Ras-like GTPase activity (Roadblock/LC7/MglB family)
3300029569 assembled Ga0311280_100001302	Ga0311280_100001302	endonuclease-3 related protein
3300029569 assembled Ga0311280_100001303	Ga0311280_100001303	hypothetical protein
3300029569 assembled Ga0311280_100001304	Ga0311280_100001304	CARDB protein
3300029569 assembled Ga0311280_100001305	Ga0311280_100001305	dolichyl-diphosphooligosaccharide--protein glycosyltransferase
3300029569 assembled Ga0311280_100001306	Ga0311280_100001306	large subunit ribosomal protein L37Ae
3300029569 assembled Ga0311280_100001307	Ga0311280_100001307	exosome complex component RRP42
3300029569 assembled Ga0311280_100001308	Ga0311280_100001308	exosome complex component RRP41
3300029569 assembled Ga0311280_100001309	Ga0311280_100001309	exosome complex component RRP4
3300029569 assembled Ga0311280_100001310	Ga0311280_100001310	ribosome maturation protein SDO1
3300029569 assembled Ga0311280_100001311	Ga0311280_100001311	proteasome alpha subunit
3300029569 assembled Ga0311280_100001312	Ga0311280_100001312	tRNA (guanine26-N2/guanine27-N2)-dimethyltransferase
3300029569 assembled Ga0311280_100001313	Ga0311280_100001313	nucleoside-triphosphatase
3300029569 assembled Ga0311280_100001314	Ga0311280_100001314	hypothetical protein
3300029569 assembled Ga0311280_100001315	Ga0311280_100001315	formate dehydrogenase major subunit/glutamate synthase (NADPH/NADH) small chain
3300029569 assembled Ga0311280_100001316	Ga0311280_100001316	molybdopterin synthase catalytic subunit/molybdopterin synthase sulfur carrier subunit
3300029569 assembled Ga0311280_100001317	Ga0311280_100001317	AMP phosphorylase
3300029569 assembled Ga0311280_100001318	Ga0311280_100001318	hypothetical protein
3300029569 assembled Ga0311280_100001319	Ga0311280_100001319	acyl-CoA synthetase (NDP forming)
3300029569 assembled Ga0311280_100001320	Ga0311280_100001320	large subunit ribosomal protein L18e
3300029569 assembled Ga0311280_100001321	Ga0311280_100001321	large subunit ribosomal protein L13
3300029569 assembled Ga0311280_100001322	Ga0311280_100001322	small subunit ribosomal protein S9
3300029569 assembled Ga0311280_100001323	Ga0311280_100001323	DNA-directed RNA polymerase subunit N
3300029569 assembled Ga0311280_100001324	Ga0311280_100001324	hypothetical protein
3300029569 assembled Ga0311280_100001325	Ga0311280_100001325	hypothetical protein
3300029569 assembled Ga0311280_100001326	Ga0311280_100001326	aspartyl-tRNA synthetase
3300029569 assembled Ga0311280_100001327	Ga0311280_100001327	nicotinamide-nucleotide adenylyltransferase
3300029569 assembled Ga0311280_100001328	Ga0311280_100001328	arsenite-transporting ATPase
3300029569 assembled Ga0311280_100001329	Ga0311280_100001329	hypothetical protein
3300029569 assembled Ga0311280_100001330	Ga0311280_100001330	deoxyribonuclease-4
3300029569 assembled Ga0311280_100001331	Ga0311280_100001331	6-phospho-3-hexuloisomerase
3300029569 assembled Ga0311280_100001332	Ga0311280_100001332	7-carboxy-7-deazaguanine synthase
3300029569 assembled Ga0311280_100001333	Ga0311280_100001333	hypothetical protein
3300029569 assembled Ga0311280_100001334	Ga0311280_100001334	dihydroorotase
3300029569 assembled Ga0311280_100001335	Ga0311280_100001335	hypothetical protein
3300029569 assembled Ga0311280_100001336	Ga0311280_100001336	hypothetical protein
3300029569 assembled Ga0311280_100001337	Ga0311280_100001337	hypothetical protein
3300029569 assembled Ga0311280_100001338	Ga0311280_100001338	translation initiation factor 2 subunit 3
3300029569 assembled Ga0311280_100001339	Ga0311280_100001339	small subunit ribosomal protein S6e
3300029569 assembled Ga0311280_100001340	Ga0311280_100001340	hypothetical protein
3300029569 assembled Ga0311280_100001341	Ga0311280_100001341	hypothetical protein
3300029569 assembled Ga0311280_100001342	Ga0311280_100001342	PiT family inorganic phosphate transporter
3300029569 assembled Ga0311280_100001343	Ga0311280_100001343	DNA polymerase I
3300029569 assembled Ga0311280_100001344	Ga0311280_100001344	6-pyruvoyltetrahydropterin/6-carboxytetrahydropterin synthase
3300029569 assembled Ga0311280_100001345	Ga0311280_100001345	7-cyano-7-deazaguanine synthase
3300029569 assembled Ga0311280_100001346	Ga0311280_100001346	phenylalanyl-tRNA synthetase alpha chain
3300029569 assembled Ga0311280_100001347	Ga0311280_100001347	glycerol-1-phosphate dehydrogenase [NAD(P)+]
3300029569 assembled Ga0311280_100001348	Ga0311280_100001348	hypothetical protein
3300029569 assembled Ga0311280_100001349	Ga0311280_100001349	hypothetical protein
3300029569 assembled Ga0311280_100001350	Ga0311280_100001350	predicted transcriptional regulator
3300029569 assembled Ga0311280_100001351	Ga0311280_100001351	threonine/homoserine/homoserine lactone efflux protein
3300029569 assembled Ga0311280_100001352	Ga0311280_100001352	tryptophanyl-tRNA synthetase
3300029569 assembled Ga0311280_100001353	Ga0311280_100001353	hypothetical protein
3300029569 assembled Ga0311280_100001354	Ga0311280_100001354	DNA excision repair protein ERCC-2
3300029569 assembled Ga0311280_100001355	Ga0311280_100001355	cytochrome d ubiquinol oxidase subunit I
3300029569 assembled Ga0311280_100001356	Ga0311280_100001356	cytochrome d ubiquinol oxidase subunit I
3300029569 assembled Ga0311280_100001357	Ga0311280_100001357	sulfur carrier protein ThiS
3300029569 assembled Ga0311280_100001358	Ga0311280_100001358	hypothetical protein
3300029569 assembled Ga0311280_100001359	Ga0311280_100001359	uncharacterized protein (DUF58 family)
3300029569 assembled Ga0311280_100001360	Ga0311280_100001360	MoxR-like ATPase
3300029569 assembled Ga0311280_100001361	Ga0311280_100001361	hypothetical protein
3300029569 assembled Ga0311280_100001362	Ga0311280_100001362	hypothetical protein
3300029569 assembled Ga0311280_100001363	Ga0311280_100001363	adenylate kinase
3300029569 assembled Ga0311280_100001364	Ga0311280_100001364	archaetidylinositol phosphate synthase
3300029569 assembled Ga0311280_100001365	Ga0311280_100001365	DNA primase large subunit
3300029569 assembled Ga0311280_100001366	Ga0311280_100001366	hypothetical protein
3300029569 assembled Ga0311280_100001367	Ga0311280_100001367	histidyl-tRNA synthetase
3300029569 assembled Ga0311280_100001368	Ga0311280_100001368	acetyltransferase
3300029569 assembled Ga0311280_100001369	Ga0311280_100001369	cyclic pyranopterin phosphate synthase
3300029569 assembled Ga0311280_100001370	Ga0311280_100001370	DNA-binding protein HU-beta
3300029569 assembled Ga0311280_100001371	Ga0311280_100001371	muramoyltetrapeptide carboxypeptidase
3300029569 assembled Ga0311280_100001372	Ga0311280_100001372	citrate synthase
3300029569 assembled Ga0311280_100001373	Ga0311280_100001373	isoleucyl-tRNA synthetase
3300029569 assembled Ga0311280_100001374	Ga0311280_100001374	hypothetical protein
3300029569 assembled Ga0311280_100001375	Ga0311280_100001375	O-antigen/teichoic acid export membrane protein
3300029569 assembled Ga0311280_100001376	Ga0311280_100001376	ribosomal-protein-alanine N-acetyltransferase
3300029569 assembled Ga0311280_100001377	Ga0311280_100001377	S-adenosylmethionine synthetase
3300029569 assembled Ga0311280_100001378	Ga0311280_100001378	Arc/MetJ-type ribon-helix-helix transcriptional regulator/metal-responsive CopG/Arc/MetJ family transcriptional regulator
3300029569 assembled Ga0311280_100001379	Ga0311280_100001379	cell division protein FtsZ
3300029569 assembled Ga0311280_100001380	Ga0311280_100001380	flavin-dependent dehydrogenase/phytoene dehydrogenase-like protein
3300029569 assembled Ga0311280_100001381	Ga0311280_100001381	glyoxylase-like metal-dependent hydrolase (beta-lactamase superfamily II)
3300029569 assembled Ga0311280_100001382	Ga0311280_100001382	aldehyde:ferredoxin oxidoreductase
3300029569 assembled Ga0311280_100001383	Ga0311280_100001383	hypothetical protein
3300029569 assembled Ga0311280_100001384	Ga0311280_100001384	methylmalonyl-CoA mutase C-terminal domain/subunit
3300029569 assembled Ga0311280_100001385	Ga0311280_100001385	LAO/AO transport system kinase
3300029569 assembled Ga0311280_100001386	Ga0311280_100001386	methylmalonyl-CoA mutase N-terminal domain/subunit
3300029569 assembled Ga0311280_100001387	Ga0311280_100001387	cob(I)alamin adenosyltransferase
3300029569 assembled Ga0311280_100003100	Ga0311280_100003100	acetyl-CoA C-acetyltransferase
3300029569 assembled Ga0311280_100003101	Ga0311280_100003101	3-hydroxybutyryl-CoA dehydrogenase
3300029569 assembled Ga0311280_100003102	Ga0311280_100003102	imidazolonepropionase
3300029569 assembled Ga0311280_100003103	Ga0311280_100003103	fumarate hydratase subunit beta
3300029569 assembled Ga0311280_100003104	Ga0311280_100003104	fumarate hydratase subunit alpha
3300029569 assembled Ga0311280_100003105	Ga0311280_100003105	aspartate carbamoyltransferase catalytic subunit
3300029569 assembled Ga0311280_100003106	Ga0311280_100003106	aspartate carbamoyltransferase regulatory subunit
3300029569 assembled Ga0311280_100003107	Ga0311280_100003107	riboflavin kinase
3300029569 assembled Ga0311280_100003108	Ga0311280_100003108	hypothetical protein
3300029569 assembled Ga0311280_100003109	Ga0311280_100003109	aspartate/methionine/tyrosine aminotransferase
3300029569 assembled Ga0311280_100003110	Ga0311280_100003110	translation initiation factor 2 subunit 2
3300029569 assembled Ga0311280_100003111	Ga0311280_100003111	adenylosuccinate lyase
3300029569 assembled Ga0311280_100003112	Ga0311280_100003112	hypothetical protein
3300029569 assembled Ga0311280_100003113	Ga0311280_100003113	hypothetical protein
3300029569 assembled Ga0311280_100003114	Ga0311280_100003114	flagellar protein FlaI
3300029569 assembled Ga0311280_100003115	Ga0311280_100003115	flagellar protein FlaJ
3300029569 assembled Ga0311280_100003116	Ga0311280_100003116	flagellar protein FlaJ
3300029569 assembled Ga0311280_100003117	Ga0311280_100003117	hypothetical protein
3300029569 assembled Ga0311280_100003118	Ga0311280_100003118	ribulose-phosphate 3-epimerase
3300029569 assembled Ga0311280_100003119	Ga0311280_100003119	isoleucyl-tRNA synthetase
3300029569 assembled Ga0311280_100003120	Ga0311280_100003120	NAD(P)H-hydrate epimerase
3300029569 assembled Ga0311280_100003121	Ga0311280_100003121	uncharacterized membrane protein
3300029569 assembled Ga0311280_100003122	Ga0311280_100003122	hypothetical protein
3300029569 assembled Ga0311280_100003123	Ga0311280_100003123	putative membrane protein
3300029569 assembled Ga0311280_100003124	Ga0311280_100003124	DNA-binding protein
3300029569 assembled Ga0311280_100003125	Ga0311280_100003125	hypothetical protein
3300029569 assembled Ga0311280_100003126	Ga0311280_100003126	glycine hydroxymethyltransferase
3300029569 assembled Ga0311280_100003127	Ga0311280_100003127	fused signal recognition particle receptor
3300029569 assembled Ga0311280_100003128	Ga0311280_100003128	prefoldin alpha subunit
3300029569 assembled Ga0311280_100003129	Ga0311280_100003129	large subunit ribosomal protein LX
3300029569 assembled Ga0311280_100003130	Ga0311280_100003130	phosphoglycerate kinase
3300029569 assembled Ga0311280_100003131	Ga0311280_100003131	pyruvate ferredoxin oxidoreductase gamma subunit/2-oxoisovalerate ferredoxin oxidoreductase gamma subunit
3300029569 assembled Ga0311280_100003132	Ga0311280_100003132	pyruvate ferredoxin oxidoreductase delta subunit/2-oxoisovalerate ferredoxin oxidoreductase delta subunit
3300029569 assembled Ga0311280_100003133	Ga0311280_100003133	pyruvate ferredoxin oxidoreductase alpha subunit
3300029569 assembled Ga0311280_100003134	Ga0311280_100003134	pyruvate ferredoxin oxidoreductase beta subunit
3300029569 assembled Ga0311280_100003135	Ga0311280_100003135	KaiC/GvpD/RAD55 family RecA-like ATPase
3300029569 assembled Ga0311280_100003136	Ga0311280_100003136	hypothetical protein
3300029569 assembled Ga0311280_100003137	Ga0311280_100003137	adenosylhomocysteinase
3300029569 assembled Ga0311280_100003138	Ga0311280_100003138	hypothetical protein
3300029569 assembled Ga0311280_100003139	Ga0311280_100003139	hypothetical protein
3300029569 assembled Ga0311280_100003140	Ga0311280_100003140	DNA polymerase II large subunit
3300029569 assembled Ga0311280_100003141	Ga0311280_100003141	putative sterol carrier protein
3300029569 assembled Ga0311280_100003142	Ga0311280_100003142	ribonuclease HII
3300029569 assembled Ga0311280_100003143	Ga0311280_100003143	hypothetical protein
3300029569 assembled Ga0311280_100003144	Ga0311280_100003144	uracil-DNA glycosylase
3300029569 assembled Ga0311280_100003145	Ga0311280_100003145	hypothetical protein
3300029569 assembled Ga0311280_100003146	Ga0311280_100003146	proteasome beta subunit
3300029569 assembled Ga0311280_100003147	Ga0311280_100003147	glutamate dehydrogenase (NAD(P)+)
3300029569 assembled Ga0311280_100003148	Ga0311280_100003148	segregation and condensation protein B
3300029569 assembled Ga0311280_100003149	Ga0311280_100003149	phosphoribosylamine--glycine ligase
3300029569 assembled Ga0311280_100003150	Ga0311280_100003150	rRNA small subunit pseudouridine methyltransferase Nep1
3300029569 assembled Ga0311280_100003151	Ga0311280_100003151	hypothetical protein
3300029569 assembled Ga0311280_100003152	Ga0311280_100003152	hypothetical protein
3300029569 assembled Ga0311280_100003153	Ga0311280_100003153	hypothetical protein
3300029569 assembled Ga0311280_100003154	Ga0311280_100003154	NADH-quinone oxidoreductase subunit N
3300029569 assembled Ga0311280_100003155	Ga0311280_100003155	NADH-quinone oxidoreductase subunit M
3300029569 assembled Ga0311280_100003156	Ga0311280_100003156	NADH-quinone oxidoreductase subunit L
3300029569 assembled Ga0311280_100003157	Ga0311280_100003157	NADH-quinone oxidoreductase subunit K
3300029569 assembled Ga0311280_100003158	Ga0311280_100003158	NADH:ubiquinone oxidoreductase subunit 6 (subunit J)
3300029569 assembled Ga0311280_100003159	Ga0311280_100003159	NADH-quinone oxidoreductase subunit J
3300029569 assembled Ga0311280_100003160	Ga0311280_100003160	NADH-quinone oxidoreductase subunit I
3300029569 assembled Ga0311280_100003161	Ga0311280_100003161	NADH-quinone oxidoreductase subunit H
3300029569 assembled Ga0311280_100003162	Ga0311280_100003162	NADH-quinone oxidoreductase subunit D
3300029569 assembled Ga0311280_100003163	Ga0311280_100003163	NADH-quinone oxidoreductase subunit C
3300029569 assembled Ga0311280_100003164	Ga0311280_100003164	NADH-quinone oxidoreductase subunit B
3300029569 assembled Ga0311280_100003165	Ga0311280_100003165	NADH-quinone oxidoreductase subunit A
3300029569 assembled Ga0311280_100003166	Ga0311280_100003166	hypothetical protein
3300029569 assembled Ga0311280_100003167	Ga0311280_100003167	ubiquinone/menaquinone biosynthesis C-methylase UbiE
3300029569 assembled Ga0311280_100003168	Ga0311280_100003168	ArsR family transcriptional regulator
3300029569 assembled Ga0311280_100003169	Ga0311280_100003169	HSP20 family protein
3300029569 assembled Ga0311280_100003170	Ga0311280_100003170	tRNA (adenine57-N1/adenine58-N1)-methyltransferase
3300029569 assembled Ga0311280_100003171	Ga0311280_100003171	hypothetical protein
3300029569 assembled Ga0311280_100003172	Ga0311280_100003172	SAM-dependent methyltransferase
3300029569 assembled Ga0311280_100003173	Ga0311280_100003173	5S rRNA maturation endonuclease (ribonuclease M5)
3300029569 assembled Ga0311280_100003174	Ga0311280_100003174	N6-L-threonylcarbamoyladenine synthase/protein kinase Bud32
3300029569 assembled Ga0311280_100003175	Ga0311280_100003175	XTP/dITP diphosphohydrolase
3300029569 assembled Ga0311280_100003176	Ga0311280_100003176	uncharacterized protein DUF3198
3300029569 assembled Ga0311280_100003177	Ga0311280_100003177	spermidine synthase
3300029569 assembled Ga0311280_100003178	Ga0311280_100003178	hypothetical protein
3300029569 assembled Ga0311280_100003179	Ga0311280_100003179	tRNA(Ser,Leu) C12 N-acetylase TAN1
3300029569 assembled Ga0311280_100003180	Ga0311280_100003180	KaiC/GvpD/RAD55 family RecA-like ATPase
3300029569 assembled Ga0311280_100003181	Ga0311280_100003181	small nuclear ribonucleoprotein
3300029569 assembled Ga0311280_100003182	Ga0311280_100003182	hypothetical protein
3300029569 assembled Ga0311280_100003183	Ga0311280_100003183	exosome complex component CSL4
3300029569 assembled Ga0311280_100003184	Ga0311280_100003184	putative methylase
3300029569 assembled Ga0311280_100003185	Ga0311280_100003185	hypothetical protein
3300029569 assembled Ga0311280_100003186	Ga0311280_100003186	pyruvate ferredoxin oxidoreductase gamma subunit
3300029569 assembled Ga0311280_100003187	Ga0311280_100003187	pyruvate ferredoxin oxidoreductase delta subunit/2-oxoisovalerate ferredoxin oxidoreductase delta subunit
3300029569 assembled Ga0311280_100003188	Ga0311280_100003188	2-oxoisovalerate ferredoxin oxidoreductase alpha subunit
3300029569 assembled Ga0311280_100003189	Ga0311280_100003189	2-oxoisovalerate ferredoxin oxidoreductase beta subunit
3300029569 assembled Ga0311280_100003190	Ga0311280_100003190	indolepyruvate ferredoxin oxidoreductase alpha subunit
3300029569 assembled Ga0311280_100003191	Ga0311280_100003191	indolepyruvate ferredoxin oxidoreductase beta subunit
3300029569 assembled Ga0311280_100003192	Ga0311280_100003192	benzoyl-CoA reductase/2-hydroxyglutaryl-CoA dehydratase subunit BcrC/BadD/HgdB
3300029569 assembled Ga0311280_100003193	Ga0311280_100003193	putative transposase
3300029569 assembled Ga0311280_100003194	Ga0311280_100003194	putative transposase
3300029569 assembled Ga0311280_100003195	Ga0311280_100003195	outer membrane protein assembly factor BamB/outer membrane protein assembly factor BamB
3300029569 assembled Ga0311280_100003196	Ga0311280_100003196	uncharacterized protein YwgA
3300029569 assembled Ga0311280_100003197	Ga0311280_100003197	mRNA-degrading endonuclease toxin of MazEF toxin-antitoxin module
3300029569 assembled Ga0311280_100003198	Ga0311280_100003198	hypothetical protein
3300029569 assembled Ga0311280_100003199	Ga0311280_100003199	DNA topoisomerase-1
3300029569 assembled Ga0311280_100003200	Ga0311280_100003200	presenilin-like A22 family membrane protease
3300029569 assembled Ga0311280_100003201	Ga0311280_100003201	predicted deacylase
3300029569 assembled Ga0311280_100003202	Ga0311280_100003202	hypothetical protein
3300029569 assembled Ga0311280_100003203	Ga0311280_100003203	hydroxymethylpyrimidine/phosphomethylpyrimidine kinase
3300029569 assembled Ga0311280_100003204	Ga0311280_100003204	thiamine-phosphate pyrophosphorylase
3300029569 assembled Ga0311280_100003205	Ga0311280_100003205	hydroxyethylthiazole kinase
3300029569 assembled Ga0311280_100003206	Ga0311280_100003206	hypothetical protein
3300029569 assembled Ga0311280_100003207	Ga0311280_100003207	phosphomethylpyrimidine synthase
3300029569 assembled Ga0311280_100003208	Ga0311280_100003208	phosphomethylpyrimidine synthase
3300029569 assembled Ga0311280_100003209	Ga0311280_100003209	glycerate dehydrogenase
3300029569 assembled Ga0311280_100003210	Ga0311280_100003210	regulator of protease activity HflC (stomatin/prohibitin superfamily)
3300029569 assembled Ga0311280_100003211	Ga0311280_100003211	membrane-bound serine protease (ClpP class)
3300029569 assembled Ga0311280_100003212	Ga0311280_100003212	membrane-bound serine protease (ClpP class)
3300029569 assembled Ga0311280_100003213	Ga0311280_100003213	hypothetical protein
3300029569 assembled Ga0311280_100003214	Ga0311280_100003214	PTH2 family peptidyl-tRNA hydrolase
3300029569 assembled Ga0311280_100003215	Ga0311280_100003215	DNA replication initiation complex subunit (GINS family)
3300029569 assembled Ga0311280_100003216	Ga0311280_100003216	FKBP-type peptidyl-prolyl cis-trans isomerase 2
3300029569 assembled Ga0311280_100003217	Ga0311280_100003217	hypothetical protein
3300029569 assembled Ga0311280_100003218	Ga0311280_100003218	hypothetical protein
3300029569 assembled Ga0311280_100003219	Ga0311280_100003219	nitroreductase
3300029569 assembled Ga0311280_100003220	Ga0311280_100003220	fructose 1,6-bisphosphate aldolase/phosphatase
3300029569 assembled Ga0311280_100003221	Ga0311280_100003221	KEOPS complex subunit Cgi121
3300029569 assembled Ga0311280_100003222	Ga0311280_100003222	Lon-like ATP-dependent protease
3300029569 assembled Ga0311280_100003223	Ga0311280_100003223	hypothetical protein
3300029569 assembled Ga0311280_100003224	Ga0311280_100003224	hypothetical protein
3300029569 assembled Ga0311280_100003225	Ga0311280_100003225	peptide/nickel transport system ATP-binding protein
3300029569 assembled Ga0311280_100003226	Ga0311280_100003226	peptide/nickel transport system ATP-binding protein
3300029569 assembled Ga0311280_100003227	Ga0311280_100003227	ABC-type dipeptide/oligopeptide/nickel transport system permease subunit
3300029569 assembled Ga0311280_100003228	Ga0311280_100003228	peptide/nickel transport system permease protein
3300029569 assembled Ga0311280_100003229	Ga0311280_100003229	ABC-type transport system substrate-binding protein
3300029569 assembled Ga0311280_100003230	Ga0311280_100003230	thymidylate synthase (FAD)
3300029569 assembled Ga0311280_100003231	Ga0311280_100003231	geranylgeranyl diphosphate synthase type I
3300029569 assembled Ga0311280_100003232	Ga0311280_100003232	threonyl-tRNA synthetase
3300029569 assembled Ga0311280_100003233	Ga0311280_100003233	rubrerythrin
3300029569 assembled Ga0311280_100003234	Ga0311280_100003234	MFS family permease
3300029569 assembled Ga0311280_100003235	Ga0311280_100003235	methionyl-tRNA synthetase
3300029569 assembled Ga0311280_100003236	Ga0311280_100003236	hypothetical protein
3300029569 assembled Ga0311280_100003237	Ga0311280_100003237	rubrerythrin
3300029569 assembled Ga0311280_100003238	Ga0311280_100003238	L-lactate dehydrogenase complex protein LldG
3300029569 assembled Ga0311280_100003239	Ga0311280_100003239	DNA-binding transcriptional ArsR family regulator
3300029569 assembled Ga0311280_100003240	Ga0311280_100003240	predicted transcriptional regulator
3300029569 assembled Ga0311280_100003241	Ga0311280_100003241	ribose 5-phosphate isomerase A
3300029569 assembled Ga0311280_100003242	Ga0311280_100003242	predicted transcriptional regulator
3300029569 assembled Ga0311280_100003243	Ga0311280_100003243	adenylosuccinate synthase
3300029569 assembled Ga0311280_100003244	Ga0311280_100003244	hypothetical protein
3300029569 assembled Ga0311280_100003245	Ga0311280_100003245	predicted Holliday junction resolvase-like endonuclease
3300029569 assembled Ga0311280_100003246	Ga0311280_100003246	hypothetical protein
3300029569 assembled Ga0311280_100003247	Ga0311280_100003247	cobyrinic acid a,c-diamide synthase
3300029569 assembled Ga0311280_100003248	Ga0311280_100003248	dipeptidyl aminopeptidase/acylaminoacyl peptidase
3300029569 assembled Ga0311280_100003249	Ga0311280_100003249	hypothetical membrane protein
3300029569 assembled Ga0311280_100003250	Ga0311280_100003250	hypothetical protein
3300029569 assembled Ga0311280_100003251	Ga0311280_100003251	predicted transcriptional regulator
3300029569 assembled Ga0311280_100003252	Ga0311280_100003252	hypothetical protein
3300029569 assembled Ga0311280_100003253	Ga0311280_100003253	alanyl-tRNA synthetase
3300029569 assembled Ga0311280_100003254	Ga0311280_100003254	MoaA/NifB/PqqE/SkfB family radical SAM enzyme
3300029569 assembled Ga0311280_100003255	Ga0311280_100003255	leucyl-tRNA synthetase
3300029569 assembled Ga0311280_100003256	Ga0311280_100003256	transaldolase
3300029569 assembled Ga0311280_100003257	Ga0311280_100003257	transketolase
3300029569 assembled Ga0311280_100003258	Ga0311280_100003258	transketolase
3300029569 assembled Ga0311280_100003259	Ga0311280_100003259	ribosomal protein S18 acetylase RimI-like enzyme
3300029569 assembled Ga0311280_100003260	Ga0311280_100003260	tRNA A37 methylthiotransferase MiaB/tRNA A37 methylthiotransferase MiaB
3300029569 assembled Ga0311280_100003261	Ga0311280_100003261	glycine dehydrogenase subunit 1
3300029569 assembled Ga0311280_100003262	Ga0311280_100003262	glycine dehydrogenase subunit 2
3300029569 assembled Ga0311280_100003263	Ga0311280_100003263	2-dehydropantoate 2-reductase
3300029569 assembled Ga0311280_100003264	Ga0311280_100003264	amino acid transporter/nucleotide-binding universal stress UspA family protein
3300029569 assembled Ga0311280_100003265	Ga0311280_100003265	small-conductance mechanosensitive channel
3300029569 assembled Ga0311280_100003266	Ga0311280_100003266	porphobilinogen synthase
3300029569 assembled Ga0311280_100003267	Ga0311280_100003267	glutamyl-tRNA reductase
3300029569 assembled Ga0311280_100003268	Ga0311280_100003268	uroporphyrin-III C-methyltransferase/precorrin-2 dehydrogenase/sirohydrochlorin ferrochelatase/precorrin-2 dehydrogenase/sirohydrochlorin ferrochelatase
3300029569 assembled Ga0311280_100003269	Ga0311280_100003269	DNA-binding Lrp family transcriptional regulator
3300029569 assembled Ga0311280_100003270	Ga0311280_100003270	DNA-binding Lrp family transcriptional regulator
3300029569 assembled Ga0311280_100003271	Ga0311280_100003271	MoaA/NifB/PqqE/SkfB family radical SAM enzyme
3300029569 assembled Ga0311280_100003272	Ga0311280_100003272	MoaA/NifB/PqqE/SkfB family radical SAM enzyme
3300029569 assembled Ga0311280_100003273	Ga0311280_100003273	putative transposase
3300029569 assembled Ga0311280_100003274	Ga0311280_100003274	putative transposase
3300029569 assembled Ga0311280_100006100	Ga0311280_100006100	geranylgeranylglycerol-phosphate geranylgeranyltransferase
3300029569 assembled Ga0311280_100006101	Ga0311280_100006101	dihydroorotate dehydrogenase electron transfer subunit
3300029569 assembled Ga0311280_100006102	Ga0311280_100006102	dihydroorotate dehydrogenase (NAD+) catalytic subunit
3300029569 assembled Ga0311280_100006103	Ga0311280_100006103	ArsR family transcriptional regulator
3300029569 assembled Ga0311280_100006104	Ga0311280_100006104	ACR3 family arsenite transporter
3300029569 assembled Ga0311280_100006105	Ga0311280_100006105	NAD-dependent dihydropyrimidine dehydrogenase PreA subunit/MinD superfamily P-loop ATPase
3300029569 assembled Ga0311280_100006106	Ga0311280_100006106	DNA-binding Lrp family transcriptional regulator
3300029569 assembled Ga0311280_100006107	Ga0311280_100006107	ACR3 family arsenite efflux pump ArsB
3300029569 assembled Ga0311280_100006108	Ga0311280_100006108	nucleotide-binding universal stress UspA family protein
3300029569 assembled Ga0311280_100006109	Ga0311280_100006109	alkylhydroperoxidase/carboxymuconolactone decarboxylase family protein YurZ/alkylhydroperoxidase/carboxymuconolactone decarboxylase family protein YurZ
3300029569 assembled Ga0311280_100006110	Ga0311280_100006110	putative redox protein
3300029569 assembled Ga0311280_100006111	Ga0311280_100006111	4-hydroxy-3-polyprenylbenzoate decarboxylase
3300029569 assembled Ga0311280_100006112	Ga0311280_100006112	UPF0271 protein
3300029569 assembled Ga0311280_100006113	Ga0311280_100006113	hypothetical protein
3300029569 assembled Ga0311280_100006114	Ga0311280_100006114	transposase InsO family protein
3300029569 assembled Ga0311280_100006115	Ga0311280_100006115	hypothetical protein
3300029569 assembled Ga0311280_100006116	Ga0311280_100006116	hypothetical protein
3300029569 assembled Ga0311280_100006117	Ga0311280_100006117	hypothetical protein
3300029569 assembled Ga0311280_100006118	Ga0311280_100006118	uncharacterized membrane protein
3300029569 assembled Ga0311280_100006119	Ga0311280_100006119	2,3-bisphosphoglycerate-independent phosphoglycerate mutase
3300029569 assembled Ga0311280_100006120	Ga0311280_100006120	membrane associated rhomboid family serine protease
3300029569 assembled Ga0311280_100006121	Ga0311280_100006121	ATP-dependent Lhr-like helicase
3300029569 assembled Ga0311280_100006122	Ga0311280_100006122	Kef-type K+ transport system membrane component KefB
3300029569 assembled Ga0311280_100006123	Ga0311280_100006123	K+/H+ antiporter YhaU regulatory subunit KhtT
3300029569 assembled Ga0311280_100006124	Ga0311280_100006124	Mn2+/Fe2+ NRAMP family transporter
3300029569 assembled Ga0311280_100006125	Ga0311280_100006125	DtxR family Mn-dependent transcriptional regulator
3300029569 assembled Ga0311280_100006126	Ga0311280_100006126	hypothetical protein
3300029569 assembled Ga0311280_100006127	Ga0311280_100006127	hypothetical protein
3300029569 assembled Ga0311280_100006128	Ga0311280_100006128	adenylate cyclase class 2
3300029569 assembled Ga0311280_100006129	Ga0311280_100006129	VIT1/CCC1 family predicted Fe2+/Mn2+ transporter/rubrerythrin
3300029569 assembled Ga0311280_100006130	Ga0311280_100006130	V/A-type H+-transporting ATPase subunit I
3300029569 assembled Ga0311280_100006131	Ga0311280_100006131	vacuolar-type H+-ATPase subunit H
3300029569 assembled Ga0311280_100006132	Ga0311280_100006132	hypothetical protein
3300029569 assembled Ga0311280_100006133	Ga0311280_100006133	V/A-type H+-transporting ATPase subunit D
3300029569 assembled Ga0311280_100006134	Ga0311280_100006134	V/A-type H+-transporting ATPase subunit B
3300029569 assembled Ga0311280_100006135	Ga0311280_100006135	V/A-type H+-transporting ATPase subunit A
3300029569 assembled Ga0311280_100006136	Ga0311280_100006136	V/A-type H+-transporting ATPase subunit F
3300029569 assembled Ga0311280_100006137	Ga0311280_100006137	V/A-type H+-transporting ATPase subunit C
3300029569 assembled Ga0311280_100006138	Ga0311280_100006138	vacuolar-type H+-ATPase subunit E/Vma4
3300029569 assembled Ga0311280_100006139	Ga0311280_100006139	V/A-type H+-transporting ATPase subunit K
3300029569 assembled Ga0311280_100006140	Ga0311280_100006140	hypothetical protein
3300029569 assembled Ga0311280_100006141	Ga0311280_100006141	small-conductance mechanosensitive channel
3300029569 assembled Ga0311280_100006142	Ga0311280_100006142	hypothetical protein
3300029569 assembled Ga0311280_100006143	Ga0311280_100006143	2-oxoglutarate ferredoxin oxidoreductase subunit gamma
3300029569 assembled Ga0311280_100006144	Ga0311280_100006144	proteasome regulatory subunit
3300029569 assembled Ga0311280_100006145	Ga0311280_100006145	putative transcription factor
3300029569 assembled Ga0311280_100006146	Ga0311280_100006146	orotate phosphoribosyltransferase
3300029569 assembled Ga0311280_100006147	Ga0311280_100006147	divalent metal cation (Fe/Co/Zn/Cd) transporter/divalent metal cation (Fe/Co/Zn/Cd) transporter
3300029569 assembled Ga0311280_100006148	Ga0311280_100006148	DNA-binding transcriptional regulator GbsR (MarR family)
3300029569 assembled Ga0311280_100006149	Ga0311280_100006149	hypothetical protein
3300029569 assembled Ga0311280_100006150	Ga0311280_100006150	small subunit ribosomal protein S19e
3300029569 assembled Ga0311280_100006151	Ga0311280_100006151	programmed cell death protein 5
3300029569 assembled Ga0311280_100006152	Ga0311280_100006152	large subunit ribosomal protein L39e
3300029569 assembled Ga0311280_100006153	Ga0311280_100006153	large subunit ribosomal protein L31e
3300029569 assembled Ga0311280_100006154	Ga0311280_100006154	translation initiation factor 6
3300029569 assembled Ga0311280_100006155	Ga0311280_100006155	L-ascorbate metabolism protein UlaG (beta-lactamase superfamily)/L-ascorbate metabolism protein UlaG (beta-lactamase superfamily)
3300029569 assembled Ga0311280_100006156	Ga0311280_100006156	release factor glutamine methyltransferase
3300029569 assembled Ga0311280_100006157	Ga0311280_100006157	protein-L-isoaspartate(D-aspartate) O-methyltransferase
3300029569 assembled Ga0311280_100006158	Ga0311280_100006158	glyceraldehyde 3-phosphate dehydrogenase
3300029569 assembled Ga0311280_100006159	Ga0311280_100006159	DNA repair protein RadA
3300029569 assembled Ga0311280_100006160	Ga0311280_100006160	protein pelota
3300029569 assembled Ga0311280_100006161	Ga0311280_100006161	hypothetical protein
3300029569 assembled Ga0311280_100006162	Ga0311280_100006162	cysteinyl-tRNA synthetase
3300029569 assembled Ga0311280_100006163	Ga0311280_100006163	dihydrofolate synthase/folylpolyglutamate synthase
3300029569 assembled Ga0311280_100006164	Ga0311280_100006164	GTP-binding protein HflX
3300029569 assembled Ga0311280_100006165	Ga0311280_100006165	cell division control protein 6
3300029569 assembled Ga0311280_100006166	Ga0311280_100006166	aldehyde:ferredoxin oxidoreductase
3300029569 assembled Ga0311280_100009100	Ga0311280_100009100	prolyl-tRNA synthetase
3300029569 assembled Ga0311280_100009101	Ga0311280_100009101	hypothetical protein
3300029569 assembled Ga0311280_100009102	Ga0311280_100009102	uncharacterized protein YecE (DUF72 family)
3300029569 assembled Ga0311280_100009103	Ga0311280_100009103	mevalonate kinase
3300029569 assembled Ga0311280_100009104	Ga0311280_100009104	DNA gyrase subunit A
3300029569 assembled Ga0311280_100009105	Ga0311280_100009105	DNA gyrase subunit B
3300029569 assembled Ga0311280_100009106	Ga0311280_100009106	ubiquinone/menaquinone biosynthesis C-methylase UbiE
3300029569 assembled Ga0311280_100009107	Ga0311280_100009107	NitT/TauT family transport system permease protein
3300029569 assembled Ga0311280_100009108	Ga0311280_100009108	import receptor subunit TOM20-like
3300029569 assembled Ga0311280_100009109	Ga0311280_100009109	hypothetical protein
3300029569 assembled Ga0311280_100009110	Ga0311280_100009110	predicted Fe-Mo cluster-binding NifX family protein
3300029569 assembled Ga0311280_100009111	Ga0311280_100009111	MinD superfamily P-loop ATPase
3300029569 assembled Ga0311280_100009112	Ga0311280_100009112	MinD superfamily P-loop ATPase
3300029569 assembled Ga0311280_100009113	Ga0311280_100009113	MFS family permease
3300029569 assembled Ga0311280_100009114	Ga0311280_100009114	putative membrane protein
3300029569 assembled Ga0311280_100009115	Ga0311280_100009115	DNA-binding HxlR family transcriptional regulator
3300029569 assembled Ga0311280_100009116	Ga0311280_100009116	peptide/nickel transport system substrate-binding protein
3300029569 assembled Ga0311280_100009117	Ga0311280_100009117	peptide/nickel transport system permease protein
3300029569 assembled Ga0311280_100009118	Ga0311280_100009118	peptide/nickel transport system permease protein
3300029569 assembled Ga0311280_100009119	Ga0311280_100009119	peptide/nickel transport system ATP-binding protein
3300029569 assembled Ga0311280_100009120	Ga0311280_100009120	peptide/nickel transport system ATP-binding protein
3300029569 assembled Ga0311280_100009121	Ga0311280_100009121	reverse gyrase
3300029569 assembled Ga0311280_100009122	Ga0311280_100009122	hypothetical protein
3300029569 assembled Ga0311280_100009123	Ga0311280_100009123	hypothetical protein
3300029569 assembled Ga0311280_100009124	Ga0311280_100009124	hypothetical protein
3300029569 assembled Ga0311280_100009125	Ga0311280_100009125	hypothetical protein
3300029569 assembled Ga0311280_100009126	Ga0311280_100009126	hypothetical protein
3300029569 assembled Ga0311280_100009127	Ga0311280_100009127	bifunctional DNA primase/polymerase-like protein
3300029569 assembled Ga0311280_100009128	Ga0311280_100009128	hypothetical protein
3300029569 assembled Ga0311280_100013100	Ga0311280_100013100	probable phosphoglycerate mutase
3300029569 assembled Ga0311280_100013101	Ga0311280_100013101	MFS family permease/MFS family permease
3300029569 assembled Ga0311280_100013102	Ga0311280_100013102	cell division protein FtsZ

## Sheet: MV2_Scaffolds
Ga0311280_100110
Ga0311280_100093
Ga0311280_100009
Ga0311280_101838
Ga0311280_101129
Ga0311280_101000
Ga0311280_100003
Ga0311280_101061
Ga0311280_100030
Ga0311280_100365
Ga0311280_100329
Ga0311280_101076
Ga0311280_100026
Ga0311280_100417
Ga0311280_101725
Ga0311280_101492
Ga0311280_101478
Ga0311280_101306
Ga0311280_100969
Ga0311280_100043
Ga0311280_100618
Ga0311280_100627
Ga0311280_101046
Ga0311280_100006
Ga0311280_101436
Ga0311280_100013
Ga0311280_101372
Ga0311280_100489
Ga0311280_100612
Ga0311280_100001
Ga0311280_101464
Ga0311280_100063
Ga0311280_101254
Ga0311280_101091
