# Supplementary material for: Phylogenomic analysis of novel Diaforarchaea is consistent with sulfite but not sulfate reduction in volcanic environments on early Earth
Source: ISME J. 2020 Feb 17;14(5):1316–31. doi: 10.1038/s41396-020-0611-9 (PMC7174415; doi:10.1038/s41396-020-0611-9)
Supplement: Supplementary file 4 — Supplementary Dataset 3 [file 41396_2020_611_MOESM4_ESM.xlsx]

## Sheet: Sheet1
	AprA (>200 aa, >30% homology)	Bin	BLAST identity (if unbinned)	Length (amino acids)
MV2	Ga0311280_1014362	MV2-Eury		628
MV2	Ga0311280_10044710	Thermoproteus		533
MV2	Ga0311280_1070071	Unbinned	Caldivirga spp. (98%)	288
SJ3	Ga0311297_12623004	SJ3.Bin75/Deltaproteobacteria		560
SJ3	Ga0311297 12154012	Unbinned	Korarchaeota (81%)	621
SJ3	Ga0311297_11867814	SJ3.Bin89/Thermoproteales		553
SJ3	Ga0311297_121717916	SJ3.Bin61/Archaeoglobus		643
SJ3	Ga0311297 10375013	Unbinned	Thermodesulfobacteria sp. (72%)	628
SJ3	Ga0311297 11237248	SJ3.Bin29	Thermodesulforhabdus (94%)	635
SJ3	Ga0311297 134873259	SJ3.Bin31.1.1/Thermodesulfobacteria		666
SJ3	Ga0311297 101183626	SJ3.Bin47/Thermodesulfobacteria		666
SJ3	Ga0311297 11351042	Unbinned	Thermodesulfobium (98%)	651
SJ3	Ga0311297 14036022	Unbinned	Dissulfuribacter (90%)	661
	Sat (>200 aa, >30% homology)	Bin	BLAST identity (if unbinned)	Length (amino acids)
MV2	Ga0311280_1004477	Thermoproteus		454
MV2	Ga0311280_10009712	Unbinned	Acidilobus sp. (88%)	386
MV2	Ga0311280_1001927	Unbinned	Caldisphaera sp. (91%)	381
MV2	Ga0311280_1011582	Hydrogenobaculum		582
SJ3	Ga0311297_101183629	SJ3.Bin47/Thermodesulfobacteria		458
SJ3	Ga0311297_10177613	SJ3.Bin99	Caldisphaera sp. (91%)	381
SJ3	Ga0311297_102221011	SJ3.Bin54/Aminicenantes		382
SJ3	Ga0311297_10255751	SJ3.Bin3/Kryptonia		323
SJ3	Ga0311297_10309851	Unbinned	Chthonomonas (67%)	320
SJ3	Ga0311297_10464591	Unbinned	Thermodesulforhabdus (89%)	218
SJ3	Ga0311297_10606611	Unbinned	Thermoproteus (97%)	240
SJ3	Ga0311297_10689894	SJ3.Bin51/Thermotoga		384
SJ3	Ga0311297_10942723	SJ3.Bin68	Acidilobus sp. (98%)	382
SJ3	Ga0311297_11005162	Unbinned	Vulcanisaeta (97%)	263
SJ3	Ga0311297_11201021	Unbinned	Thermodesulforhabdus (94%)	218
SJ3	Ga0311297_11270366	SJ3.Bin26/Deltaproteobacteria		418
SJ3	Ga0311297_11279312	Unbinned	Caldivirga (99%)	458
SJ3	Ga0311297_11351045	Unbinned	Thermodesulfobium (98%)	419
SJ3	Ga0311297_114332511	SJ3.Bin66/Thermoplasmatales		245
SJ3	Ga0311297_11619881	Unbinned	Armatimonadetes (70%)	390
SJ3	Ga0311297_11849783	Unbinned	Aminicenantes (81%)	382
SJ3	Ga0311297_12082452	Unbinned	Thermocladium (100%)	237
SJ3	Ga0311297_12127811	Unbinned	Abyssubacteria (78%)	269
SJ3	Ga0311297_12154011	Unbinned	Fervidicoccus (72%)	429
SJ3	Ga0311297_121717913	SJ3.Bin61/Archaeoglobales		462
SJ3	Ga0311297_12188813	Unbinned	Bacteroidetes/Chlorobi group bacterium MS-B (100%)	391
SJ3	Ga0311297_12848021	Unbinned	Actinobacteria bacterium (69%)	364
SJ3	Ga0311297_12897271	Unbinned	Pyrodictium (67%)	252
SJ3	Ga0311297_13030182	Unbinned	Acidobacteria bacterium (60%)	213
SJ3	Ga0311297_13187701	Unbinned	Pyrobaculum (95%)	237
SJ3	Ga0311297_134873256	SJ3.Bin31.1.1/Thermodesulfobacteria		464
SJ3	Ga0311297_13957573	Unbinned	Pyrodictium (73%)	274
SJ3	Ga0311297_139611527	SJ3.Bin72/Amincenantes		382
