# Supplementary material for: Phylogenomic analysis of novel Diaforarchaea is consistent with sulfite but not sulfate reduction in volcanic environments on early Earth
Source: ISME J. 2020 Feb 17;14(5):1316–31. doi: 10.1038/s41396-020-0611-9 (PMC7174415; doi:10.1038/s41396-020-0611-9)
Supplement: Supplementary file 5 — Supplementary Dataset 4 [file 41396_2020_611_MOESM5_ESM.xlsx]

## Sheet: Sheet1
AprA_gene_id	Locus	Annotation	Genome_ID	DsrA_present (ArgFulg4)	DsrB_present (ArgFulg4)	Sat_present (Cmaq_0274)	Metabolism of SO3/S2O3/SO4	Reference For Metabolism	Duplicate_AprA_Copies	Genome_Name	Arrangement +/-5 (otherwise start/end at operon or contig)	If duplicate, arrangement of other copy +/- 5	Hyp=Hypotheical Protein
2730349831	Ga0180914_12458	dissimilatory adenylylsulfate reductase alpha subunit precursor	2728369412	No	No	Yes	?/?/?	Uncultivated	No	Candidatus Acetothermia bacterium JdFR-49	AprA/AprB//Hyp/Hyp/GTP cylohydrolase II
Ga0311280_1014362	Ga0311280_1014362	dissimilatory adenylylsulfate reductase alpha subunit precursor	N/a	Yes	Yes	No	?/?/?	Uncultivated	No	MV2-Eury	Hyp/SDH_flavoprotein_subunit/AprA/AprB
2503597773	Theto_3131	dissimilatory adenylylsulfate reductase alpha subunit precursor	2503538017	Yes	Yes	No	N/Y/N	Mori et al. 2002, International Journal of Systematic and Evolutionary Microbiology, 52:1675-1680	No	Thermanaeromonas toyohensis ToBE, DSM 14490	Crp(FNR) family/Anion_Transporter/Apra/AprB/MvhD(4Fe4S)
2557100197	K364DRAFT_03496	dissimilatory adenylylsulfate reductase alpha subunit precursor	2556921039	Yes	Yes	Yes	Y/Y/N	Nielsen et al. 2006, International Journal of Systematic and Evolutionary Microbiology, 56, 2831-2836	No	Desulfitibacter alkalitolerans DSM 16504	PIG-L/YadS_MB_protein/Hyp/cAmp_binding_domain_of_CRP/Anion_Transporter/AprA/AprB/MvhD/Hyp/Uridine Kinase
2524280442	G454DRAFT_00246	dissimilatory adenylylsulfate reductase alpha subunit precursor	2524023160	Yes	Yes	Yes	Y/Y/Y	Kaksonen et al 2007, International Journal of Systematic and Evolutioanry Microbiology, 57, 98-102	Yes	Desulfovirgula thermocuniculi DSM 16036	spoIIIAF/spoIIIAG/spoIIIAH/Crp(FNR) family/Anion_Transporter/Apra/AprB/HdrA/OadA/AccC/YloU	Sat/Hyp/AprB/AprA/QmoA/QmoB/4Fe4S/ QmoC
2742644154	Ga0132330_11467	dissimilatory adenylylsulfate reductase alpha subunit precursor	2740892241	Yes	Yes	No	N/Y/N	Slobodkin et al. 1997, International Journal of Systematic Bacteriology	No	Moorella glycerini NMP	cAmp_binding_domain_of_CRP/Anion_Transporter/Apra/AprB/HdrA/HdrB/HdrC
2507404096	DesniDRAFT_1160	adenylylsulfate reductase subunit A	2507262026	Yes	Yes	Yes	?/?/Y	Campbell and Postgate 1965, Bacteriological Reviews, 29:359-362	Yes	Desulfotomaculum nigrificans DSM 574	Lon_protease/cAmp_binding_domain_of_CRP/Hyp/Na_SO4_Symporter/AprA/Aprb/MB_protein_YitT	QmoC/HdrB/Sat/AprB/AprA/QmoA/QmoB
2677140752	Ga0111578_102153	adenylylsulfate reductase subunit A	2675903225	Yes	Yes	Yes	N/Y/Y	Vatsurina et al 2008, International Journal of Systematic and Evolutionary Microbiology, 58:1228-1232	Yes	Desulfosporosinus hippei DSM 8344	rsbRD/cAmp_binding_domain_of_CRP/Anion Transport/AprA/AprB/Hyp/membrane_protein/membrane_protein	Hyp/UspA_family_adenine_alpha_hydrolase/Sulfate_permease//YlbF/AprB/AprA/Sat/4Fe4S/QmoB/QmoA/mmsB
2721788735	Ga0154333_15638	dissimilatory adenylylsulfate reductase alpha subunit precursor	2721755114	Yes	Yes	Yes	?/?/?	Uncultivated	Yes	Nitrospirae bacterium GWA2_46_11	Hyp/Anion_Transporter/Crp(FNR) family/AprA/AprB/HdrA/HdrC/HdrB/NuoA	RdgB_diphosphatase/Adenylate_kinase/Sat/AprB/AprA/QmoA/QmoB/QmoC/CBS_domain_protein/HppA
2574145610	BS30DRAFT_0470	dissimilatory adenylylsulfate reductase alpha subunit precursor	2571042912	Yes	Yes	Yes	Y/Y/Y	Abildgaard et al 2006, International Journal of Systematic and Evolutionary Microbiology, 56: 1019-1024.	Yes	Desulfovibrio alkalitolerans DSM 16529	AprA/AprB/HdrA/TctC_tricarboxylate_transporter/TctB/TctA/	Sat//AprB/AprA/QmoA/QmoB/QmoC/Hyp/LivG_amino_acid_transport	*No cAMP binding domain obvious in area
2537412913	B193_0252	dissimilatory adenylylsulfate reductase alpha subunit precursor	2534682332	Yes	Yes	Yes	N/Y/Y	Sakaguchi et al. 2002, International Journal of Systematic and Evolutionary Biology, 52:215:221	Yes	Desulfovibrio magneticus Maddingley MBC34	His-kinase_domain/CheY-like-regulator/ATPase/Anion_transporter/AprA/AprB/cAmp_binding_domain_of_CRP/4Fe4S/Aor/Hyp	AprB/AprA/QmoA/QmoB/QmoC/Hyp
643540226	DvMF_1710	dissimilatory adenylylsulfate reductase alpha subunit precursor (EC 1.8.99.2)	643348539	Yes	Yes	Yes	Y/Y/Y	(Strain Marburg): Nethe-Jaenchen and Thauer 1984, Archives of Microbiology, 127:236-240.	Yes	Desulfovibrio vulgaris Miyazaki F	YfcA_mb_protein/AprA/4Fe4S/Crp(FNR) family/Uncharacterized_protein	AprB/AprA/QmoA/QmoB/QmoC/Hyp	*No transporter identified in genomic area
2524892137	G449DRAFT_0022	dissimilatory adenylylsulfate reductase alpha subunit precursor	2524614548	Yes	Yes	Yes	Y/Y/Y	Dalsgaard and Bak 1994, Applied and Environmental Microbiology, 60:291:297	Yes	Desulfovibrio desulfuricans desulfuricans DSM 642	mqnE/mqnC/mqnA_chorismate_dehydrogenase/Anion_transporter/AprA/AprB/cAmp_binding_domain_of_CRP/	AprB/Apra/QmoA/QmoB/QmoC/Hyp
2730021468	Ga0180886_11014	dissimilatory adenylylsulfate reductase alpha subunit precursor	2728369320	Yes	Yes	Yes	?/?/?	Uncultivated	No	Candidatus Hydrothermarchaeota archaeon JdFR-18	AprA/AprB/Sat/Desulfoviridin_subunits/Nir_nitrite_reductase/FrhB
648202387	Vdis_2089	dissimilatory adenylylsulfate reductase alpha subunit precursor (EC 1.8.99.2)	648028062	Yes	Yes	Yes	N/Y/Y	Itoh et al 2002, International Journal of Systematic and Evolutionary Microbiology, 52:1097-1104.	No	Vulcanisaeta distributa DSM 14429	NarG/4Fe4S/Hyp/Hyp/AprB/AprA/Sat/Hyp/Hyp/Hyp/CobA
641274776	Cmaq_0273	dissimilatory adenylylsulfate reductase alpha subunit precursor (EC 1.8.99.2)	641228483	Yes	Yes	Yes	N/Y/Y	Itoh et al 1999, International Journal of Systematic Bacteriology, 49:1157-1163.	No	Caldivirga maquilingensis IC-167	GlcD_glycolate_oxidase/4Fe4S/Hyp/AprB/AprA/Sat/Hyp/NadM_adenylyltransferase/
638158237	AF1670	dissimilatory adenylylsulfate reductase alpha subunit precursor (EC 1.8.99.2)	638154502	Yes	Yes	Yes	Y/Y/Y	Beeder et al. 1994, Applied and Environmental Microbiology, 60:1227-1231	No	Archaeoglobus fulgidus VC-16, DSM 4304	Ala_alanine_dehydrogenase/Hyp/Sat/Hyp/AprB/AprA/PaaK_phenylacetate_ligase/Acetolactate_synthase_domain/Trk_potassium_transporter
650892398	Desru_3376	dissimilatory adenylylsulfate reductase alpha subunit precursor (EC 1.8.99.2)	650716033	Yes	Yes	Yes	?/?/Y	Campbell and Postgate 1965, Bacteriological Reviews, 29:359-362	Yes	Desulfotomaculum ruminis DL, DSM 2154	QmoC/HdrB/Sat/AprB/AprA/QmoA/QmoB/	Sigma-54_domain_protein/cAmp_binding_domain_of_CRP/Na_sulfate_symporter/AprA/AprB/S-layer_domain
637115811	CT0865	dissimilatory adenylylsulfate reductase alpha subunit precursor (EC 1.8.99.2)	637000073	Yes	Yes	Yes	Sulfur oxidizer	N/a	N/a	Chlorobaculum tepidum TLS	N/a
637709551	Tbd_0872	dissimilatory adenylylsulfate reductase alpha subunit precursor (EC 1.8.99.2)	637000324	Yes	Yes	Yes	Sulfur oxidizer	N/a	N/a	Thiobacillus denitrificans ATCC 25259	N/a
637528384	DP1105	dissimilatory adenylylsulfate reductase alpha subunit precursor (EC 1.8.99.2)	637000094	Yes	Yes	Yes	Y/Y/Y	Knoblauch et al 199, International Journal of Systematic Bacteriology, 49:1631-1643	No	Desulfotalea psychrophila LSv54	RibBA/RibH/NusB/FtsK/AprB/AprA/QmoA/QmoB/QmoC/tRNA-Thr-TGT/tRNA-Tyr-GTA
2712832072	Ga0156167_11974	dissimilatory adenylylsulfate reductase alpha subunit precursor	2711768310	No	No	Yes	N/A	N/a	No	Nitrospirae bacterium RIFCSPLOW2_12_42_9	N/a
643610634	Hore_02120	dissimilatory adenylylsulfate reductase alpha subunit precursor (EC 1.8.99.2)	643348557	Yes	No	Yes	N/A	N/a	No	Halothermothrix orenii H 168	N/a
2788748970	Ga0244694_1002135	dissimilatory adenylylsulfate reductase alpha subunit precursor	2788499852	No	No	Yes	N/A	N/a	No	Hydrogenispora ethanolica DSM 25471	N/a
2519477912	LFML04_0489	dissimilatory adenylylsulfate reductase alpha subunit precursor	2519103101	No	No	Yes	N/A	N/a	No	Leptospirillum ferriphilum ML-04	N/a
2708414398	Ga0151511_109610	dissimilatory adenylylsulfate reductase alpha subunit precursor	2706794884	No	No	Yes	N/A	N/a	No	Candidatus Brocadia sapporoensis 40	N/a
2710291586	Ga0155197_12654	adenylylsulfate reductase subunit A	2710264507	No	No	Yes	N/A	N/a	No	Candidatus Melainabacteria bacterium RIFCSPHIGHO2_02_FULL_34_12	N/a
2519842429	F555DRAFT_01070	dissimilatory adenylylsulfate reductase alpha subunit precursor	2519103186	No	Yes	Yes	N/A	N/a	No	Methanothermococcus thermolithotrophicus DSM 2095	N/a
2585356846	EI55DRAFT_01828	dissimilatory adenylylsulfate reductase alpha subunit precursor (EC 1.8.99.2)	2582581323	No	No	No	N/A	N/a	Yes	Selenihalanaerobacter shriftii ATCC BAA-73	N/a
